# Supplementary material for: The Fusarium crown rot pathogen Fusarium pseudograminearum triggers a suite of transcriptional and metabolic changes in bread wheat (Triticum aestivum L.)
Source: Ann Bot. 2016 Dec 7;119(5):853–67. doi: 10.1093/aob/mcw207 (PMC5604588; doi:10.1093/aob/mcw207)
Supplement: Supplementary Data [file mcw207_Supp.zip]

Archive with 11 entries (11 files):
- aob-16179-s11.docx
- aob-16179-s01.jpg
- aob-16179-s02.jpg
- aob-16179-s03.xlsx
- aob-16179-s04.xlsx
- aob-16179-s05.jpg
- aob-16179-s06.xlsx
- aob-16179-s07.xlsx
- aob-16179-s08.xlsx
- aob-16179-s09.jpg
- aob-16179-s10.jpg
