# Supplementary material for: The Fusarium crown rot pathogen Fusarium pseudograminearum triggers a suite of transcriptional and metabolic changes in bread wheat (Triticum aestivum L.)
Source: Ann Bot. 2016 Dec 7;119(5):853–67. doi: 10.1093/aob/mcw207 (PMC5604588; doi:10.1093/aob/mcw207)
Supplement: Supplementary Data [file mcw207_Supp.zip › aob-16179-s03.xlsx]

## Sheet: Sheet1
Transcript ID	Functional Description	Forward primer sequence (5'-3')	Reverse primer sequence (5'-3')
Traes_2BS_B6EBC0962.1	root peroxidase	GTCATCGACAGCATCAAGAC	CTCGTTTGCATCTATGGAATCTC
Traes_3AL_28186DB96.1	endo-ß-glucanase	GACAACGGGCTGACATACAC	TCTCGGATATGACCACCTTAACC
Traes_7AL_45DDCD068.1	pleiotropic drug resistance 4	GCCAAGCAACATTCTTCTCAG	CTTTGCCAGTCGTTCCATACTC
Traes_6DL_5CCC8021D.1	leucine rich receptor-like kinase	GAACTATTGGATACATTGCTCCTG	GGAGTGTAAGGCCATTACTG
Traes_6DL_991931CF9.2	MYB transcription factor 4	GTTTCTGGTCGGAGACACTG	GAAGTCCATCTCATCGTTGCTC
Traes_2AL_5248D9125.1	salicylic acid binding protein	ACCTCCGAAGAGGACTACAC	GATCATCTGCCTCTGGTACTC
Traes_3B_EDFCBD301.1	WRKY transcription factor	GCAGACGTACAACCAGAACC	CCCAAAGTGCTTCTCGATCTC
AB029934 (NCBI)	Chitinase 1	AGAGATAAGCAAGGCCACGTC	GGTTGCTCACCAGGTCCTTC	Desmond et al. 2008
CA684431 (NCBI)	Pathogenesis related 10	TTAAACCAGCACGAGAAACATCAG	ATCCTCCCTCGATTATTCTCACG	Desmond et al. 2008
