# Supplementary material for: The Fusarium crown rot pathogen Fusarium pseudograminearum triggers a suite of transcriptional and metabolic changes in bread wheat (Triticum aestivum L.)
Source: Ann Bot. 2016 Dec 7;119(5):853–67. doi: 10.1093/aob/mcw207 (PMC5604588; doi:10.1093/aob/mcw207)
Supplement: Supplementary Data [file mcw207_Supp.zip › aob-16179-s04.xlsx]

## Sheet: Sheet1
Sample Name	Cultivar	Read Size	Read Type	Number of Reads
Mock_1	Chara	100 bp	Paired End	17499453
Mock_2	Chara	100 bp	Paired End	21080894
Mock_3	Chara	100 bp	Paired End	21284048
Mock_4	Chara	100 bp	Paired End	20955223
Fp_1	Chara	100 bp	Paired End	20633997
Fp_2	Chara	100 bp	Paired End	19019365
Fp_3	Chara	100 bp	Paired End	20102051
Fp_4	Chara	100 bp	Paired End	21232297
				161807328	Total
