# Supplementary material for: The Fusarium crown rot pathogen Fusarium pseudograminearum triggers a suite of transcriptional and metabolic changes in bread wheat (Triticum aestivum L.)
Source: Ann Bot. 2016 Dec 7;119(5):853–67. doi: 10.1093/aob/mcw207 (PMC5604588; doi:10.1093/aob/mcw207)
Supplement: Supplementary Data [file mcw207_Supp.zip › aob-16179-s06.xlsx]

## Sheet: Sheet1
	MBOA	tryptamine	serotonin	secologanin
precursor (Q1)	166.15	161.3	177.1	389.1
Transitons (Q3)	151.1	144.1	160	227.1
	110	127.1	132	209
	107	117	117	164.9
	95	115	115	107
		quantifier ion indicated as
