# Supplementary material for: The Fusarium crown rot pathogen Fusarium pseudograminearum triggers a suite of transcriptional and metabolic changes in bread wheat (Triticum aestivum L.)
Source: Ann Bot. 2016 Dec 7;119(5):853–67. doi: 10.1093/aob/mcw207 (PMC5604588; doi:10.1093/aob/mcw207)
Supplement: Supplementary Data [file mcw207_Supp.zip › aob-16179-s07.xlsx]

## Sheet: all_DE_genes
Gene_ID	Gene_Description	Fold-Change	Adjusted p value
Traes_2AL_F750A006F.1	agmatine coumaroyltransferase	Inf	8.05e-07
Traes_6BL_F4597CA77.1	secologanin synthase	Inf	4.032e-06
Traes_5DL_A8FB1F16C.1	lrr receptor-like serine threonine-protein kinase	Inf	0.000101824
Traes_6AL_004AFCFE4.1	formate mitochondrial	Inf	0.000289986
Traes_2DL_311457A3D.2	glutathione s-transferase	Inf	0.000292234
Traes_3DS_323703C0F.1	serine threonine-protein kinase receptor	Inf	0.000690169
Traes_6AL_BB730675A.1	myb-related protein myb4	Inf	0.000754752
Traes_3B_EA25F3982.1	beta glucanase	Inf	0.00115198
Traes_2DS_0DCF00A43.1	cytochrome p450 99a2	Inf	0.00133906
Traes_5DL_43D95A3FE.1	pathogenesis-related protein 1	Inf	0.00185111
Traes_2BL_83409F316.1	agmatine coumaroyltransferase	Inf	0.00191564
Traes_4AL_74EE13BCF.1	receptor protein kinase 1	Inf	0.00193231
Traes_4DL_87F3C98DA.1	agmatine coumaroyltransferase-1-like	Inf	0.00219718
Traes_2DS_936E3050F.1	cytochrome p450 99a2	Inf	0.00242632
Traes_5BL_4C97C5DE4.1	pleiotropic drug resistance protein 5-like	Inf	0.00254143
Traes_2DS_C35431082.1	cytochrome p450 99a2	Inf	0.00368206
Traes_6AL_9BEE2EAE1.1		Inf	0.00464469
Traes_2BL_BAC6CF5B8.2		Inf	0.00480501
Traes_2BL_424BDA37F.2	aromatic-l-amino-acid decarboxylase	Inf	0.00610116
Traes_7BL_4D2E7212D.1	bifunctional monodehydroascorbate reductase and carbonic anhydrase nectarin-3	Inf	0.00930474
Traes_2AS_8F32006DE.1	cytochrome p450 99a2	Inf	0.0110862
Traes_7DS_9440E5DFC.1	lectin receptor kinase	Inf	0.0113191
Traes_2DS_17780309E.1	cytochrome p450 71d7	Inf	0.0113422
Traes_4DL_D0237CA32.1	lrr receptor-like serine threonine-protein kinase	Inf	0.0139816
Traes_6DL_746EF9CE2.1	wall-associated receptor kinase 5	Inf	0.0140425
Traes_1BL_B0C73CA5C.1	o-methyltransferase zrp4	Inf	0.0144949
Traes_3B_4887B0D241.1	cytokinin-o-glucosyltransferase 1	Inf	0.0197364
Traes_5DL_828B0D1D0.1	disease resistance response protein 206-like	Inf	0.0220673
Traes_2DS_4426C3F2F.1	polyol transporter 5-like	Inf	0.0245145
Traes_2DS_2D499E56F.1	probable 4-coumarate-- ligase 5-like	Inf	0.0253993
Traes_4BS_7D68271D6.1	germin-like protein 8-5	Inf	0.0259398
Traes_5DL_3A2A88EE5.1	caffeic acid 3-o-methyltransferase	Inf	0.0261243
Traes_2DL_3E4BFB46E.1	aromatic-l-amino-acid decarboxylase	Inf	0.0318159
Traes_6DL_31114E7B8.1	peptide transporter ptr2-like	Inf	0.0319528
Traes_1BS_1172A6B03.1	aromatic-l-amino-acid decarboxylase	Inf	0.0321348
Traes_2DS_1689489FF.1	udp-glycosyltransferase 74f2-like	Inf	0.0321348
Traes_4DL_4448E934B1.1	blue copper protein	Inf	0.0321808
Traes_4BS_48B386606.1	germin-like protein 8-5	Inf	0.0326874
Traes_4AL_61878DCD7.1	probable glutathione s-transferase-like	Inf	0.0328435
Traes_7DL_E9DA2078F.1	aromatic-l-amino-acid decarboxylase	Inf	0.0341872
Traes_6AS_168653E1B.2	premnaspirodiene oxygenase-like	Inf	0.0346448
Traes_2DL_CE7051D49.1	aromatic-l-amino-acid decarboxylase	Inf	0.0416417
Traes_2BS_041F2A9B3.2	serine threonine-protein kinase receptor	Inf	0.0418853
Traes_2AL_F241A70EE.1	vacuolar-sorting receptor 6-like	Inf	0.0425267
Traes_7BS_828CB7CE0.1		Inf	0.0427179
Traes_5AL_0D9D081DC.1	zinc finger protein magpie	Inf	0.043121
Traes_2BS_3212EB7DF.1	transcription initiation factor tfiid subunit 3-like	Inf	0.0444138
Traes_2DS_D76AB139C.1	class iii peroxidase	Inf	2.97928e-21
Traes_5BL_804A76F11.1	probable flavin-containing monooxygenase 1-like	Inf	4.17651e-16
Traes_2DL_3D69D00EB.1	caffeic acid 3-o-methyltransferase	Inf	1.89497e-10
Traes_5BL_A11EFC122.1	germin-like protein 8-5	Inf	2.26837e-10
Traes_1BL_A5FCA9094.1	chitinase 8	Inf	2.74446e-10
Traes_2AS_1569FE9F11.1	syn-copalyl diphosphate synthase	Inf	4.18508e-07
Traes_2AL_F750A006F.1	agmatine coumaroyltransferase	Inf	8.05e-07
Traes_2AS_F15D136CF.1	glutathione transferase	Inf	3.49512e-06
Traes_6BL_F4597CA77.1	secologanin synthase	Inf	4.032e-06
Traes_7AL_DE79AE0D6.1	secologanin synthase-like	Inf	1.12098e-05
Traes_2DS_578595DEE.2	serine threonine-protein kinase receptor	Inf	2.39817e-05
Traes_7DL_0D9D56EC9.1	caffeic acid o-methyltransferase	Inf	4.01314e-05
Traes_2BS_011B0377F.2	cytochrome p450 71d7	Inf	4.93158e-05
Traes_7AS_93B202809.1	cytochrome p450 71d10	Inf	6.54443e-05
Traes_5DS_06C73D719.1	3beta-hydroxysteroid-dehydrogenase decarboxylase isoform 1-like	232.069	5.06375e-07
Traes_2BS_B6EBC0962.1	root peroxidase	206.001	3.36348e-10
Traes_5BL_E0E3EC75D.1	pathogenesis-related protein 1	191.658	0.000804216
Traes_1DL_4EF40E197.1	chitinase 8	147.981	1.40809e-12
Traes_1AL_E96C0662D.2	chitinase 8	115.204	4.15438e-12
Traes_2DL_D267A495A.1	pathogenesis-related protein 5	102.069	0.00379712
Traes_4AL_DF6F2E533.1	probable flavin-containing monooxygenase 1-like	97.8127	4.39887e-09
Traes_3B_D516297E3.1	glucan endo- -beta-d-glucosidase	95.6349	2.51613e-08
Traes_7DL_0FD6D8ED61.2	pathogenesis-related protein 5	90.4074	2.79327e-20
Traes_4AL_1F77AED931.1	pathogenesis-related protein 5	89.332	0.0271637
Traes_5DS_46237B176.1	obtusifoliol 14-alpha demethylase	85.4816	1.24221e-08
Traes_3B_5F3D0EC6B.1	lrr receptor-like serine threonine-protein kinase	80.4284	2.63482e-08
Traes_2BL_45CCC1F8B.1	probable flavin-containing monooxygenase 1-like	76.2907	3.35523e-09
Traes_7AL_45DDCD068.1	lrr receptor-like serine threonine-protein kinase	69.1377	1.00537e-06
Traes_3B_6D2F7F7AB.1	beta glucanase	68.4008	0.0193095
Traes_4DL_ED89DD28D.1	thromboxane-a synthase-like	67.957	0.00583047
Traes_2BL_1B580814E.1	anionic peroxidase	67.2339	0.0016411
Traes_7BS_AB98E8571.1	pathogenesis-related protein prms	66.0711	9.05865e-06
Traes_2AL_B1E9FF655.1	cytochrome p450 71d7	64.2635	2.36738e-06
Traes_5DL_C9CEDF67C.1	o-methyltransferase zrp4	63.3428	0.00427576
Traes_5DL_8AED39C84.1	caffeic acid o-methyltransferase	59.3385	0.00328854
Traes_2AS_195870BB8.1	cytochrome p450 71d7	57.6292	5.58445e-06
Traes_5DL_C65153D64.1	cytochrome p450 71c4	56.0808	2.96812e-05
Traes_7DS_10C38526F1.1	pathogenesis-related protein 1	56.0539	0.0195451
Traes_2AL_53BE4ECB9.1	cytochrome p450 76c2-like	54.3317	1.28779e-14
Traes_3AL_C4B267DFB.1	beta glucanase	50.6913	0.0117273
Traes_5DS_17D3A0232.1	3beta-hydroxysteroid-dehydrogenase decarboxylase isoform 1	47.5302	0.0263065
Traes_2DS_7917F0E44.1	syn-copalyl diphosphate synthase	46.963	0.0311251
Traes_1BL_265653FAF.1	chitinase 8	46.849	4.24126e-10
Traes_5AS_A24A8BA32.2	obtusifoliol 14-alpha demethylase	42.068	0.000621414
Traes_2AL_796D6C2DE.1	aromatic-l-amino-acid decarboxylase	41.8116	0.00222025
Traes_5AS_50A2496B9.1	cycloartenol synthase	40.6709	1.52097e-08
Traes_7DL_7C328F06B.1	lrr receptor-like serine threonine-protein kinase	39.5449	2.03599e-17
Traes_1DL_0DF53C55A.1	secologanin synthase	37.703	0.00126834
Traes_3B_F0BA991CF.1	vacuolar defense protein	37.2579	1.78997e-09
Traes_5DS_0A51A4A42.1	obtusifoliol 14-alpha demethylase	35.9804	0.000561072
Traes_5DL_0924913F8.1	transcription factor jungbrunnen 1-like	35.3874	0.0170142
Traes_7BL_CD7564E75.1	lrr receptor-like serine threonine-protein kinase	34.997	7.90391e-13
Traes_3DL_365F92C64.1	pdr-like abc transporter	34.9034	2.81724e-18
Traes_1DL_95936DC50.1	chitinase 8	34.8107	4.75256e-10
Traes_2AS_0B776BDEE.1	cytochrome p450	34.7883	0.00781907
Traes_4DL_788BB68B8.1		34.5085	0.000199794
Traes_4DL_8E52A4172.2	germin-like protein 8-5	34.3585	5.86115e-13
Traes_2BL_B06E350C2.1	ent-kaur-16-ene chloroplastic	34.2555	0.0270819
Traes_5BL_A1E29FE1C.1	germin-like protein 8-5	33.9924	0.00331216
Traes_3AL_EEA2DF5E4.1	pleiotropic drug resistance protein 4-like	33.2453	0.000164509
Traes_2AS_1569FE9F1.1	syn-copalyl diphosphate synthase	33.1901	0.00227411
Traes_2DS_22A94EEA6.1	syn-pimara- -diene synthase	32.9683	9.97827e-06
Traes_7DS_4C0289AF7.1	lectin-domain containing receptor kinase	32.1085	0.00636471
Traes_7DS_A6D32CAA9.2	pathogenesis related protein-	32.0277	2.84544e-11
Traes_3DL_5B67A5519.1	peroxidase 12	31.9226	0.00630003
Traes_2AL_E0AB32412.1	cytochrome p450 71d11	31.5677	8.82472e-10
Traes_3AL_28186DB96.1	glucan endo- -beta-glucosidase giii	31.4386	5.79846e-19
Traes_2DL_63CCFFFE4.1	cytochrome p450 71d11	31.4113	0.0340859
Traes_3B_87F28105F.1	glucan endo- -beta-glucosidase giii	31.1788	3.603e-09
Traes_3DL_F31768892.1	peroxidase 2	29.5359	0.022518
Traes_7BL_D1311836E.1	cell elongation protein	29.1406	0.0135459
Traes_4BL_03873D07C.2	germin-like protein 8-5	28.7504	0.000145235
Traes_6AL_17DCD487C.1	peptide transporter ptr2-like	28.5769	0.0141927
Traes_3DL_F5930F58D.1	glucan endo- -beta-d-glucosidase	28.5102	1.19136e-06
Traes_5AS_44322BC0E.2	obtusifoliol 14-alpha demethylase	28.1594	3.55091e-08
Traes_2DL_43959DBBD.1	cytochrome p450 71d7	28.1486	1.87971e-05
Traes_3DL_D88CAD32B.1	glucan endo- -beta-d-glucosidase	27.3672	2.49702e-18
Traes_3B_4DD459D3B.2	beta- -glucanase	27.0867	4.49182e-14
Traes_5BL_3900B9128.1	transcription factor jungbrunnen 1-like	26.2878	0.00363834
Traes_3DL_48F92563F.1	glucan endo- -beta-glucosidase giii	26.0384	2.64693e-06
Traes_2BS_EAB2C09D0.2	peroxidase 2	25.5204	3.67705e-05
Traes_2AS_298F369BE.2	germin-like protein 8-5	25.4794	4.19716e-07
Traes_6BL_5B70744B1.2	secologanin synthase	24.694	0.000164734
Traes_5DS_E7FDA5B26.1	obtusifoliol 14-alpha demethylase	24.5601	6.70427e-07
Traes_2DL_E14B9F774.1	ks protein	24.5367	0.0148644
Traes_4AS_805AEEE8A.1	3-hydroxybenzoate 6-hydroxylase 1-like	23.7796	7.89371e-22
Traes_3AL_7C8EF9125.1	glucan endo- -beta-glucosidase giii	23.6185	3.03642e-20
Traes_2BL_80AC86A1A.1	syn-copalyl diphosphate synthase	23.6033	0.00272096
Traes_5DS_8F312CB951.3	pathogenesis-related protein 10	23.4316	1.53765e-05
Traes_3B_41047D5E6.2	wrky transcription factor partial	23.3499	0.00372647
Traes_7DS_ABBDA3DBB.1	pathogenesis-related protein prb1-2-like	23.2015	1.04772e-05
Traes_7BS_34F0EE75A.1	cyclic phosphodiesterase	23.1529	4.93434e-05
Traes_1DS_C0DC8B186.1	peroxidase n-like	22.414	0.00016116
Traes_2AL_88EA29E6D.1	wall-associated receptor kinase 5	22.1795	4.6422e-08
Traes_4BL_CD3262E351.1	blue copper protein	22.1186	0.00065286
Traes_1AL_C40703A29.1	probable glutathione s-transferase gstu6-like	22.0685	0.0372697
Traes_5BL_0BFAE33B9.1	aba-responsive protein	21.8234	0.000771002
Traes_7AL_92598DE70.1	aromatic-l-amino-acid decarboxylase	20.6774	0.0128395
Traes_7BS_94EB3B3D6.1	pathogenesis-related protein prms	20.6562	1.44006e-06
Traes_2AS_5F7EC1988.1	syn-pimara- -diene synthase	20.5673	6.30994e-10
Traes_2AS_E92C7ABDF.1	mlo-like protein 1	20.4727	0.00369714
Traes_4BL_9CDB177D0.1	thromboxane-a synthase-like	20.2604	1.44731e-05
Traes_3B_EDFCBD301.1	beta glucanase	20.2456	0.0180369
Traes_2BL_C1A8BAC1C.1	ent-kaurene oxidase	20.0666	0.00111032
Traes_2DL_44A3AB1E4.1	probable inactive receptor kinase at1g27190-like	19.9368	0.00320711
Traes_2AS_2B63DDD75.1	cytochrome p450 99a2	19.876	0.0127396
Traes_5DL_7F0CD0F79.1	o-methyltransferase	19.8524	0.0213544
Traes_3DL_A0E15CFEA.1	cysteine-rich receptor-like protein kinase 26	19.6049	0.0139312
Traes_3AL_BCFD5F303.1	beta- -glucanase	18.5746	3.48931e-05
Traes_3B_E9CFE37D3.1	cytokinin-o-glucosyltransferase 1	18.5727	0.00499614
Traes_2AS_056ADB1BE.1	germin-like protein 8-5	18.5088	6.92955e-06
Traes_6DL_8FCA98FC5.1	cytokinin-o-glucosyltransferase 2	18.1758	0.0050152
Traes_2AL_0FE046DB8.1	wall-associated kinase	17.9018	0.00016176
Traes_4DS_9C01B536B.1		17.789	3.49787e-12
Traes_1DS_79B6C3D87.1	nicotianamine aminotransferase a-like	17.7786	0.0191878
Traes_6AL_CD93AD097.1	cytokinin-o-glucosyltransferase 2	17.6611	0.00516319
Traes_7DS_5969C1C34.1	pathogenesis-related protein prms	17.6301	0.00102013
Traes_1DS_9AE5A76AC.2	sucrose-phosphatase 2	17.4381	1.27723e-10
Traes_6BL_478B0A257.1	wall-associated receptor kinase 5	17.374	4.35043e-06
Traes_5AS_BD073D445.2	obtusifoliol 14-alpha demethylase	17.2055	2.45755e-05
Traes_2BL_E3766BFA0.1	ent-kaur-16-ene chloroplastic	17.0487	0.000108945
Traes_2AS_2610FD515.1	syn-pimara- -diene synthase	16.997	0.0362287
Traes_2BL_27FB0A099.1	cytochrome p450 99a2	16.8413	0.00252654
Traes_2BS_3F2EDD7AB.2	mlo-like protein 1	16.794	8.72868e-07
Traes_1BS_998F2E806.2	sucrose-phosphatase 2	16.6441	0.000395326
Traes_2AS_8615CCEF0.1	cytochrome p450 99a2	16.4011	0.0217447
Traes_5BL_B04F686A8.2	lrr receptor-like serine threonine-protein kinase	16.2503	1.158e-06
Traes_5BL_B04F686A8.2	lrr receptor-like serine threonine-protein kinase	16.2503	1.158e-06
Traes_2BS_7C174F31D.1	probable 4-coumarate-- ligase 5-like	16.1518	2.24208e-05
Traes_1BL_3699A930D.1	o-methyltransferase zrp4	15.9667	0.000109918
Traes_5AL_57171171A.1	calmodulin-like protein 4-like	15.9665	0.0132586
Traes_6AL_2BA9DA334.1	germin-like protein 8-5	15.887	2.46138e-07
Traes_4AL_C35DFAE33.1	calcineurin-like metallo-phosphoesterase superfamily protein	15.8799	0.035023
Traes_6AL_D7A5FC09B.2	myosin-j heavy chain	15.7619	0.0403679
Traes_6BL_679A7C4BD.1	peptide transporter ptr2-like	15.7534	0.000766537
Traes_7DS_AD59A2CCB1.1	lrr receptor-like serine threonine-protein kinase	15.51	0.0058756
Traes_5BL_B2EFA5F4A.1	calcium-transporting atpase plasma membrane-type-like	15.3198	1.43646e-05
Traes_1BL_164A89B5B.2	tropinone reductase 1-like	15.3114	1.83936e-08
Traes_3B_09A7E7C00.1	serine threonine-protein kinase receptor	15.2977	1.20619e-06
Traes_2AS_10D194CC7.1	cytochrome p450 99a2	15.2447	1.3471e-10
Traes_6DL_991931CF9.2	myb-related protein myb4	15.037	0.0270008
Traes_1BS_A6CD7F6E9.1	peroxidase 5	14.8724	0.00362795
Traes_6AL_E3AACC03A.1	pathogenesis-related protein 4	14.744	0.00973127
Traes_4AL_70CC7A646.1	pleiotropic drug resistance protein 5-like	14.6985	1.66703e-10
Traes_3DL_85AC9E60D.1		14.6696	0.0233383
Traes_7DL_A2604A6D5.1	gibberellin 20-oxidase	14.5907	6.92811e-17
Traes_5AL_A3CF2AB1B.1	germin-like protein 8-5	14.5212	0.00863946
Traes_1AL_ED8C9876C.1	vacuolar defense protein	14.3323	2.60356e-13
Traes_7DS_1797D4951.1	pathogenesis-related protein prb1-2-like	14.1296	0.00739202
Traes_2DS_708F03DA3.1	peroxidase 2	14.0418	8.04552e-07
Traes_7AS_CC5A7A94F.1	39s ribosomal protein mitochondrial-like	14.0116	0.0429696
Traes_2DS_01D75F7C6.1	mlo-like protein 1	13.9911	3.3223e-05
Traes_2DS_01D75F7C6.1	mlo-like protein 1	13.9911	3.3223e-05
Traes_6BL_E5A9546C9.1	myb-related protein myb4	13.9154	0.000397665
Traes_6BS_1E0B929A3.2		13.7431	5.91566e-15
Traes_3AL_9D75C1407.1	hypothetical protein F775_43383	13.6619	0.00761935
Traes_7AS_406885D49.1	pathogenesis-related protein prb1-2-like	13.5965	0.000685993
Traes_2BS_DABEABDDC.1	mlo-like protein 1	13.5956	0.00356499
Traes_3B_B021B5C15.1	cytokinin-o-glucosyltransferase 1	13.5796	0.000529848
Traes_6BL_5B613F9E5.1	12-oxophytodienoate reductase 2	13.2213	1.27742e-12
Traes_4AL_536162239.1		13.1033	0.0120849
Traes_7BS_8D9D397291.1	pathogenesis related protein-	13.0434	0.0492193
Traes_4AS_2D88ED3F8.1	protein transport protein sec61 subunit alpha-like	12.9485	7.65957e-09
Traes_7DL_E585517CC.1	aspartic proteinase nepenthesin-2	12.8204	4.46171e-08
Traes_5BL_0A5F46BD9.1	disease resistance response protein 206-like	12.7593	0.000417286
Traes_5AS_5A7E40F71.2	3beta-hydroxysteroid-dehydrogenase decarboxylase isoform 1	12.742	0.042885
Traes_2DS_DBE32D98B.1	cytokinin-o-glucosyltransferase 3	12.6303	2.63387e-09
Traes_5DL_DE930D8C9.2	cytochrome p450 71d7	12.5805	0.00320711
Traes_5BL_3F9D3DFE8.1	cytochrome p450 71c4	12.216	8.216e-17
Traes_1DS_BC52BD286.4	l-type lectin-domain containing receptor kinase -like	12.1287	0.000184483
Traes_5AS_FAD05211F.1	pathogenesis-related protein 10	12.017	0.014807
Traes_7DL_322B90BB1.1	nonspecific lipid-transfer protein expressed	11.9923	0.00576115
Traes_6DL_1F3E2EB62.1	cysteine-rich receptor-like protein kinase 10-like	11.9793	0.0376908
Traes_2BL_85629BCE9.1	cytochrome p450 71d7	11.8999	8.22484e-31
Traes_2AS_D3212BACF.1	syn-pimara- -diene synthase	11.8538	2.17932e-06
Traes_3AL_D90220842.1	lrr receptor-like serine threonine-protein kinase	11.8061	1.04989e-05
Traes_2AL_520618712.1	anionic peroxidase	11.788	8.05e-07
Traes_2AL_520618712.1	anionic peroxidase	11.788	8.05e-07
Traes_7DL_DEAB90162.1	glutathione transferase	11.7809	5.23345e-05
Traes_4BL_B84ED7C6C.1	purine permease 3-like	11.5479	0.000103006
Traes_4DS_197136F97.1	hva22-like protein a-like	11.5055	0.00867557
Traes_2DL_362A1F535.1	wrky45-like transcription factor	11.4177	3.27473e-06
Traes_5BL_67F01B7FA.1	germin-like protein 8-5	11.3506	0.000134949
Traes_4AS_9450AD3F4.1		11.3167	0.000694181
Traes_2BL_0A9EBAF42.1		11.2511	0.0327455
Traes_6AS_E820129A8.1	nascent polypeptide-associated complex alpha subunit-like protein	11.2327	0.0326215
Traes_2DS_E860F86E7.1	ef hand family protein	11.2326	2.2e-08
Traes_2DS_E860F86E7.1	ef hand family protein	11.2326	2.2e-08
Traes_2DS_795D042B8.1	flavin-containing monooxygenase 1	11.1849	0.0328467
Traes_7AL_9D1BEACC0.1	gibberellin 20-oxidase	11.0686	7.09417e-17
Traes_3DL_B38DFDDFF.1	peroxidase 2	11.0594	0.00048959
Traes_7AS_7E99B3482.1		11.0494	1.22004e-09
Traes_6BL_F030A9C4A.2	receptor protein kinase perk1-like protein	11.0325	0.00486815
Traes_7AS_FEE6CC75E1.2	pathogenesis-related protein prms	10.962	0.00316086
Traes_3B_8A7D9FE60.1	beta- -glucanase	10.9498	5.80273e-15
Traes_4BL_6EDFA2CEE.1	3-hydroxybenzoate 6-hydroxylase 1-like	10.9413	0.000225826
Traes_4AL_FC7AEBB05.1	c2-h2 zinc finger protein	10.9244	9.49721e-07
Traes_3AL_F4B28F23C.1	hypothetical protein TRIUR3_27745	10.9075	1.24156e-05
Traes_4AL_2ED962D2C.1	iron-sulfur protein nubpl-like	10.8913	0.0264768
Traes_2DS_E47CE2C01.1	cytochrome p450 99a2	10.767	0.0219755
Traes_3AL_5B3AC8874.1	somatic embryogenesis receptor kinase 2	10.6867	0.0192228
Traes_5AL_FA3033A40.2	calcium-transporting atpase plasma membrane-type-like	10.6762	1.67064e-13
Traes_3B_E1D9AD646.1	pleiotropic drug resistance protein 4	10.4991	1.11758e-09
Traes_3AS_45C7AACB0.2	e3 ubiquitin-protein ligase sina-like protein 6	10.4896	0.00850565
Traes_7DS_28E2128F3.1	12-oxophytodienoic acid reductase	10.1988	0.0156362
Traes_7DL_D2EB7B8DF.1	e3 ubiquitin-protein ligase el5	10.1592	3.67982e-06
Traes_3B_B8697F82E.1	beta- -glucanase	10.1408	7.52824e-32
Traes_7DL_CCE27DF79.2	pleiotropic drug resistance protein 4	10.1097	1.42653e-13
Traes_2DS_1063CD755.1	glutathione transferase	10.0796	0.0252449
Traes_4BL_2CB714024.1	cyanate hydratase-like	9.99809	3.08744e-10
Traes_3B_7F3B35623.1	wrky transcription factor	9.96757	0.00190798
Traes_1AL_504484416.1	pr17d precursor	9.93563	0.00369807
Traes_1AL_9ADA7A031.1	wrky transcription factor partial	9.87935	4.13167e-09
Traes_6DL_5EF8EAD26.1	protein srg1	9.83808	4.10553e-08
Traes_7AL_E70933BD3.1	secologanin synthase-like	9.82937	2.27077e-07
Traes_5BL_F5F24C495.1	cytochrome p450 71d11	9.81101	0.0193095
Traes_5BL_8BEF7F9CD.1	wrky transcription factor 40	9.77581	4.13609e-05
Traes_1AL_E1F3614B3.1	secologanin synthase-like	9.752	1.45344e-14
Traes_5BS_D69BF925F.1		9.69462	3.69818e-20
Traes_1AS_C1574E3E3.1	serine threonine-protein kinase receptor	9.66636	0.0184428
Traes_2BS_19F05C27A.2	class iii peroxidase	9.62168	0.00139322
Traes_2AS_5EBF8EF1E.1	cytokinin-o-glucosyltransferase 2	9.56882	2.22009e-25
Traes_3B_8732922B8.1	cationic peroxidase spc4-like	9.48304	2.41425e-20
Traes_2BL_4A69A598E.1	ent-kaur-16-ene chloroplastic	9.36682	0.0280201
Traes_2AS_151D763E0.1	flavoprotein wrba	9.33315	1.26244e-07
Traes_2AS_48A3F9466.1	1-aminocyclopropane-1-carboxylate oxidase-1-like protein	9.27436	0.0073438
Traes_6DL_B9F81F7EC.1	pathogenesis-related protein 4	9.22557	0.0070649
Traes_7AL_71E2543AD.1	lipid phosphate phosphatase 2-like	9.21575	0.00045025
Traes_1AS_32F5EC9D2.1	sucrose-phosphatase 3	9.15757	0.000457649
Traes_4BS_7AE61936D.1	oxalate oxidase gf-	9.10279	1.72932e-09
Traes_4DS_63083B4941.1	oxalate oxidase gf-	9.09627	4.46815e-20
Traes_2DL_A99D78B14.1	g-type lectin s-receptor-like serine threonine-protein kinase b120-like	9.06454	0.00927512
Traes_5AS_067CB4CF9.1	udp-glycosyltransferase 74e1	9.01389	0.00200553
Traes_3B_EEDAB44DC.1	endochitinase	8.99146	0.00953557
Traes_3DL_8CB9FCC81.1	cinnamyl alcohol dehydrogenase 1	8.84827	5.35462e-05
Traes_2AS_51739A52D.1	cytochrome p450 99a2	8.83274	1.20382e-07
Traes_5AS_1C37CC3BD.1		8.81013	6.63447e-12
Traes_1DS_123194D79.1	oxalate oxidase gf-	8.7991	5.69078e-05
Traes_4AL_B61DB56E6.1	oxalate oxidase gf-	8.64702	1.26444e-31
Traes_1AL_D9035D5E0.1	caffeic acid o-methyltransferase	8.63878	3.30928e-12
Traes_5DL_A75494E29.1	secologanin synthase	8.59471	0.00403097
Traes_3DL_740865E24.1	lrr receptor-like serine threonine-protein kinase	8.54383	5.0099e-37
Traes_4DL_B21B78908.1	secologanin synthase-like	8.5289	0.0112984
Traes_2BL_05D7B567B.2	wall-associated receptor kinase 3-like	8.47607	0.0315493
Traes_4BL_7AF7D563F.1	phospholipid-transporting atpase 1	8.43844	0.0434693
Traes_2AS_457604359.1	peroxidase 2-like	8.42779	6.92955e-06
Traes_1DL_D550418641.2	wrky transcription factor partial	8.35629	0.0425196
Traes_2BS_E8A42E1C7.1	ef hand family protein	8.34029	2.29084e-07
Traes_5BL_6A7F8A7CC.1	probable calcium-binding protein cml36-like	8.24304	2.32328e-13
Traes_4AL_586359D761.2	pathogenesis-related thaumatin-like protein	8.22349	0.0256847
Traes_2AL_3FE057E18.1	probable lrr receptor-like serine threonine-protein kinase at3g47570-like	8.20029	0.000604052
Traes_1DS_FB5D75ECD.1	disease resistance protein rpm1	8.18237	0.00580839
Traes_5BL_AAE5B3832.1	pleiotropic drug resistance protein 5-like	8.03051	0.000395326
Traes_2DS_3E640A897.1	class iii peroxidase	7.97456	7.241e-05
Traes_2DS_3E640A897.1	class iii peroxidase	7.97456	7.241e-05
Traes_4AL_59189C37E.1	purine permease 3-like	7.85665	0.0113288
Traes_6BS_6D372C770.1	glutathione s- -like protein	7.81823	1.26244e-07
Traes_1DL_87F982556.2	hypersensitive-induced response protein 1	7.79469	5.24235e-05
Traes_2AL_225DFC16A.1	chitinase 5	7.77148	7.38645e-11
Traes_3DS_4E61EE6EA.1	cysteine-rich receptor-like protein kinase 10-like	7.73114	0.0101556
Traes_4BS_C5AB35B0C.1	cysteine-rich receptor-like protein kinase 29	7.69011	0.000474329
Traes_5AL_BF079AF06.2	receptor-like protein kinase feronia	7.63715	0.0219669
Traes_5BL_72B476ADC.1	germin-like protein 8-5	7.61393	2.07794e-09
Traes_5BL_82626DD6E.1	ornithine decarboxylase-like	7.56358	0.000578184
Traes_1BS_2CDDD5B91.1	pathogenesis-related protein 1	7.53865	0.0226683
Traes_6DL_2DA784B93.2	g-type lectin s-receptor-like serine threonine-protein kinase rlk1-like	7.51209	0.0138391
Traes_6DL_E00D38C9D.1		7.45783	9.50693e-07
Traes_1BL_3765A51EC.1	probable glutathione s-transferase gstu6-like	7.45745	3.11866e-05
Traes_3AS_40570C7F9.1	uncharacterized isomerase bh0283-like	7.45223	0.0170551
Traes_5DL_BFCBF91DE.1	calmodulin-like protein 4-like	7.38694	0.000183626
Traes_3AL_C85F2848C.1	acidic beta- -glucanase	7.3762	0.00572623
Traes_5DS_669F20907.1	cycloartenol synthase	7.33282	0.0119787
Traes_3B_24DF679511.1		7.32764	0.00220945
Traes_6DL_6EC763C47.1	peptide transporter ptr2-like	7.30614	5.30342e-11
Traes_1AL_C64C85707.2	probable glutathione s-transferase gstu6-like	7.29978	9.50179e-09
Traes_5BS_D8E13BD7B.1	udp-glycosyltransferase 74f2-like	7.28738	1.1514e-23
Traes_2BS_9C5BE0FE9.1	flavoprotein wrba	7.28736	0.00421692
Traes_7DS_AD59A2CCB.1	lrr receptor-like serine threonine-protein kinase	7.25296	0.00583778
Traes_4BL_30DF28795.1	germin-like protein 8-5	7.23573	0.000526899
Traes_6DL_94DCF0B70.1	12-oxophytodienoate reductase 2	7.21676	3.13792e-05
Traes_5DL_6953A23DA.1	probable calcium-binding protein cml45-like	7.21181	2.6755e-12
Traes_2DS_DC6CAE528.1	mlo-like protein 1	7.20389	0.00659996
Traes_3DL_CBB57F249.1	brassinosteroid insensitive 1-associated receptor kinase 1 precursor	7.06474	0.0147387
Traes_3B_273283EDE.1	bacterial blight resistance protein xa26	7.02978	1.48169e-09
Traes_7AS_516D78F25.2	g-type lectin s-receptor-like serine threonine-protein kinase at2g19130-like	7.01364	0.0336284
Traes_5DS_19AE064C1.1	udp-glycosyltransferase 74f2-like	7.00637	1.15442e-08
Traes_3DL_3B1612F72.1		6.9937	3.97094e-10
Traes_3DL_949864F55.1		6.91771	5.95651e-17
Traes_6BS_B0E9CDCB7.2	disease resistance protein rpm1	6.88928	2.12686e-13
Traes_7DL_0FED848E3.2	lrr receptor-like serine threonine-protein kinase efr	6.86293	0.00475899
Traes_2BL_2D440C559.1	chitinase 5	6.86148	5.22412e-09
Traes_2DL_855C9818B.1	lrr receptor-like serine threonine-protein kinase	6.85626	5.58059e-10
Traes_3B_E442D3C26.1	uncharacterized isomerase bh0283-like	6.84108	0.0281108
Traes_5DL_95900F5DB.1	probable carboxylesterase 15-like	6.77716	0.00271605
Traes_4BL_130EBAC40.1	cas1 domain-containing protein 1-like	6.77577	2.03387e-16
Traes_3DL_922176A86.1	protein	6.76292	1.84946e-05
Traes_5BL_96E1CE27B.1	cysteine-rich receptor-like protein kinase 10-like	6.65153	0.000131109
Traes_2DL_B8483F711.1	wrky45-like transcription factor	6.64917	0.00285583
Traes_6DL_5CCC8021D.1	probable lrr receptor-like serine threonine-protein kinase at3g47570-like	6.63674	5.82989e-05
Traes_6DS_489CD9911.1	cytokinin-o-glucosyltransferase 2	6.63528	9.90087e-05
Traes_2DS_56E6F7ABF.2	serine threonine protein kinase	6.62832	0.000484022
Traes_3AS_08AB35FDC.1	protein	6.62375	0.00800452
Traes_7BL_95CF78A1C.2	gamma-aminobutyrate transaminase mitochondrial-like	6.61584	1.0672e-21
Traes_7BL_5EB114AB7.1	cytochrome p450 87a3-like	6.60924	9.50873e-12
Traes_2DS_6FA5738431.2	class iii peroxidase	6.56712	1.07649e-05
Traes_2BL_5DFE6B3311.1	callose synthase 12-like	6.55323	0.0185277
Traes_3B_9F3320C78.1	beta- -glucanase	6.53823	0.00377553
Traes_6DL_A7FFC6CC3.1	germin-like protein 1-1	6.52228	0.0232505
Traes_6AL_3C96C6BAD.1	peptide transporter ptr2-like	6.48439	6.33958e-09
Traes_2DS_3EC0F26D4.1	cytochrome p450 71d7	6.4563	0.000102759
Traes_4DS_D626A2368.1	ww domain-containing oxidoreductase	6.33024	0.0153997
Traes_2DS_A99E968FC.1	methyltransferase ddb_g0268948-like	6.33008	3.68939e-16
Traes_6AL_EF774ECF2.1	wall-associated receptor kinase 5	6.24947	3.03984e-06
Traes_7DL_A9EF00572.1	wrky transcription factor 70	6.23154	0.00600355
Traes_3B_B00C7F9FD.1	osmotin-like protein precursor	6.19909	0.0363325
Traes_5BL_C0B640406.2	cysteine-rich receptor-like protein kinase 10-like	6.17099	1.00139e-11
Traes_2DS_BFB4AF796.1	ef hand family protein	6.14078	2.44511e-09
Traes_2DL_91B622D3B.1		6.11443	0.0446207
Traes_4AS_B8C6D71F0.1	cyanate hydratase	6.05791	1.44641e-13
Traes_1DL_1052E8F08.1	cysteine-rich receptor-like protein kinase 25	6.04672	0.02752
Traes_2DS_4D34CF603.1	lectin-domain containing receptor kinase	6.04642	0.00427454
Traes_3AL_4DB83ED86.1	glucan endo- -beta-glucosidase gii	6.00006	0.0138391
Traes_6AL_E1D3D8DAA1.1	myb-related protein myb4	5.97852	0.00125777
Traes_2BL_DF70D6224.1	wall-associated receptor kinase 5	5.95329	0.0397855
Traes_6AS_45D1CB908.1	disease resistance protein rpm1	5.94667	7.79894e-06
Traes_2BL_75A4C21E7.2	wall-associated receptor kinase-like 11	5.94555	0.000569119
Traes_1DS_AE7405E32.1	12-oxophytodienoate reductase 1	5.91163	0.0239289
Traes_5DL_94F2D0C73.1	probable inactive purple acid phosphatase 29-like	5.83443	0.0132616
Traes_4BL_2AE2D5F9C.1	agmatine coumaroyltransferase-1-like	5.79526	0.0305505
Traes_5BL_19B682165.1	o-methyltransferase zrp4	5.78129	0.0420914
Traes_1AL_A22448033.1	glucan endo- -beta-glucosidase 13	5.76526	1.19136e-06
Traes_4DL_78DC0991D.1	cas1 domain-containing protein 1-like	5.69159	0.0152204
Traes_2BL_8CD42B820.1	peroxidase 12	5.68216	3.72666e-38
Traes_1BS_A31C31E82.1	o-methyltransferase zrp4	5.67565	0.0265148
Traes_3AL_263E24D86.1	serine threonine-protein kinase receptor	5.6175	1.05e-07
Traes_3AL_263E24D86.1	serine threonine-protein kinase receptor	5.6175	1.05e-07
Traes_2BL_B347A3B82.1	e3 ubiquitin-protein ligase pub23-like	5.61354	0.0155529
Traes_5AL_F8FDAC215.2	pleiotropic drug resistance protein 5	5.57742	1e-09
Traes_5AL_F8FDAC215.2	pleiotropic drug resistance protein 5	5.57742	1e-09
Traes_2AS_7922A7AD21.2	ef hand family protein	5.5668	7.46794e-07
Traes_2AL_8394449B2.1	alternative oxidase mitochondrial	5.55532	3.02668e-14
Traes_5BL_72A02606C.2		5.55484	3.14309e-11
Traes_4AL_E96501F35.1	oxalate oxidase gf-	5.52294	1.57728e-06
Traes_5BS_CC67ACF49.2	l-type lectin-domain containing receptor kinase -like	5.52278	0.00316631
Traes_4DL_A0F77BF5A.1	cyanate hydratase-like	5.48396	2.38003e-11
Traes_4DS_BEE8271EE.2	serine threonine protein kinase	5.4791	0.000817843
Traes_7AL_7E1C0EDEE.1	pleiotropic drug resistance protein 4	5.42628	5.30805e-05
Traes_5DS_4A3E02637.1		5.42416	1.38568e-09
Traes_1DL_3D9434460.1	cysteine-rich receptor-like protein kinase 25	5.41588	4.75415e-05
Traes_7AS_C9DF68E53.2	wrky transcription factor 72	5.41224	0.0149225
Traes_2DS_9038228DC.1	cytochrome p450 71d7	5.40844	4.37773e-09
Traes_4DL_66BE3C639.2	cytochrome p450 87a3-like	5.40173	1.42339e-53
Traes_1DL_D5512C9E1.1	pathogenesis related protein	5.36393	0.000793216
Traes_4DS_543B7D1A8.1	zeamatin-like protein	5.3437	1.47415e-05
Traes_1AL_7BE5906B2.1	ethylene-responsive transcription factor 5-like	5.33451	0.00426504
Traes_6DL_5B3132521.1	lrr receptor-like serine threonine-protein kinase	5.31588	0.00636471
Traes_7DL_357BEB7B0.2	chaperone protein dnaj chloroplastic	5.28978	0.0150799
Traes_7BL_D3A25B6C7.2	pleiotropic drug resistance protein 4	5.25192	9.02217e-06
Traes_1BL_9B3C88F90.1	secologanin synthase	5.23103	0.000693199
Traes_1BS_EF67E5A24.1	wrky53 - superfamily of tfs having wrky and zinc finger domains	5.202	2.97202e-08
Traes_6DS_66DA24FEB.2	lrr receptor-like serine threonine-protein kinase gso1	5.20144	0.0444138
Traes_5AL_6946D4AF8.3	jacalin-like lectin domain containing protein	5.19207	0.000900799
Traes_5BS_91BD3E004.1	pathogenesis-related protein 10	5.16821	0.0297825
Traes_6BS_6D9026EAE.2	cysteine synthase	5.15458	1.14845e-07
Traes_3DS_BD8671794.1	cytokinin-o-glucosyltransferase 1	5.13839	0.0112537
Traes_5BL_D0D5AEEFC.1	probable calcium-binding protein cml45-like	5.0908	3.50981e-13
Traes_2BS_8060CD111.2	serine threonine kinase protein	5.07425	0.00284525
Traes_4AS_C5AE1BBDD.1	pathogenesis-related protein 1	5.07267	0.000222696
Traes_7AS_EFEF727AC.2	cysteine-rich receptor-like protein kinase 20-like	5.0726	0.0368115
Traes_1AL_D237080B5.1	glucan endo- -beta-glucosidase 13	5.06398	2.41954e-05
Traes_6DL_C26461F78.1	secologanin synthase	5.05123	0.0261241
Traes_1AL_C1F546A56.1	hypersensitive-induced response protein 1	5.04967	0.00214233
Traes_2DS_1E5EB2757.1	cytochrome p450 71d7	5.03844	1.73244e-05
Traes_2AS_99FF5C043.1	indole-3-acetate beta-glucosyltransferase	4.99571	0.000284457
Traes_4BS_A37887801.1	class iii peroxidase	4.94752	0.0257192
Traes_3B_963F603FA.1	cationic peroxidase spc4-like	4.87778	2.64416e-11
Traes_4AL_71CD6D929.1	oxalate oxidase gf-	4.86643	0.000104262
Traes_4DL_6A6A0E1E8.1	membrane protein	4.86563	0.00757503
Traes_4BS_DA73ED408.2	oxalate oxidase gf-	4.86005	1.64e-07
Traes_4BS_DA73ED408.2	oxalate oxidase gf-	4.86005	1.64e-07
Traes_5DL_A7D264077.1	pleiotropic drug resistance protein 5	4.81198	2.31309e-07
Traes_6BS_24A6FE302.1		4.79159	0.0100198
Traes_7DS_7DA7A6420.1	cytochrome p450	4.79094	0.000327718
Traes_1BS_BE81667BB.1	peroxidase n-like	4.78057	1.89936e-06
Traes_6AS_4FB64483A.2	glutathione s-transferase omega-like 2-like	4.76598	1.08469e-14
Traes_2AL_7C00D5F70.2	disease resistance protein rga1-like	4.75788	0.0362218
Traes_2DS_577286E6C.1	peroxidase 2	4.75503	1.44657e-16
Traes_3B_E5B805A13.2	cytokinin-o-glucosyltransferase 1	4.73459	1.09286e-07
Traes_2AS_DCF528695.1	methyltransferase ddb_g0268948-like	4.71967	9.76388e-05
Traes_7BS_70A64FD98.2	serine threonine protein kinase	4.69409	0.000505735
Traes_2BS_1733E4AAF.1	class iii peroxidase	4.68416	0.00015226
Traes_1AS_CDF005299.1	btb poz and math domain-containing protein 1-like	4.67231	0.0246707
Traes_4DS_ABCFAB135.1	oxalate oxidase 2	4.66284	0.0118502
Traes_3AS_9165253EC.1	glutathione transferase	4.65504	5.16544e-15
Traes_3B_766459852.1	glucan endo- -beta-d-glucosidase	4.64388	0.00520076
Traes_5DL_F292F9EA4.1	pleiotropic drug resistance protein 5	4.62111	1.15306e-07
Traes_7DL_2EDF5CB11.1	secologanin synthase-like	4.60436	8.5341e-12
Traes_3B_3EA21AE5A.1	uncharacterized isomerase bh0283-like	4.58894	1.49641e-05
Traes_6AS_72FE2B9F4.1		4.56677	1.65546e-20
Traes_1AS_B16A9D49C.1	peroxidase n-like	4.55901	0.0308212
Traes_2BS_C8FB3060D.2	polyol transporter 5-like	4.55638	3.528e-18
Traes_1BL_C34BB21C7.1	cysteine-rich receptor-like protein kinase 25	4.53277	6.56241e-05
Traes_4AL_31E568671.1	4-hydroxyphenylacetaldehyde oxime monooxygenase	4.53258	0.00158957
Traes_3B_5B906C21B.2	uridine 5 -monophosphate synthase	4.52394	3.5122e-20
Traes_7DL_A8C4FFABB.1	nac domain transcription factor superfamily protein	4.51928	0.0341105
Traes_4DL_BE50C5130.1	protein transport protein sec61 subunit alpha-like	4.51574	5.6871e-20
Traes_1AS_7AD96C53A.1	bowman-birk type trypsin inhibitor	4.50132	8.92353e-05
Traes_2BL_DF70D62241.1	wall-associated receptor kinase 5	4.4952	0.0193948
Traes_1DS_A6733B734.1	wrky53 - superfamily of tfs having wrky and zinc finger domains	4.48868	6.61635e-07
Traes_3DS_294EA7477.1	abc transporter c family member 3	4.48411	0.00756763
Traes_5AS_B639E026B.1	replication factor c subunit 2	4.46551	0.0259515
Traes_1BL_006EE588C.1	glucan endo- -beta-glucosidase 13	4.4655	0.00347081
Traes_4DL_82C9062B3.1	2og-fe oxygenase family expressed	4.46461	0.00475389
Traes_6BS_645BFA432.1	glutathione s- -like protein	4.41713	9.33993e-06
Traes_4DS_8721A5B16.1	oxalate oxidase gf-	4.41703	6.86198e-12
Traes_7DL_F18E38207.3	2-on-2 hemoglobin	4.39448	2.16934e-07
Traes_3DL_E979782A1.1	uridine 5 -monophosphate synthase-like	4.39231	9.08573e-08
Traes_2DS_BD1D507B5.1	methyltransferase ddb_g0268948-like	4.37534	0.00706063
Traes_2DS_DD775CE3B.1	lrr receptor-like serine threonine-protein kinase gso1	4.36374	4.54007e-18
Traes_4DL_CFC191A06.1	sugar transport protein 13-like	4.36159	0.0444138
Traes_2BL_BA8D8EE4A.1	zinc finger (c3hc4-type ring finger) protein family-like	4.33784	1.26394e-11
Traes_1AL_B6D253895.1		4.30072	1.6245e-29
Traes_4AL_045FB8710.2	phytosulfokine receptor 2	4.29222	0.0138877
Traes_4DS_849C911C9.1	fatty acyl coa reductase	4.28785	0.0491369
Traes_3B_919AA97EC.1	receptor-like protein kinase hsl1-like	4.28657	0.0405959
Traes_5BL_B92355534.1	germin-like protein subfamily t member 2-like	4.27373	1.26579e-08
Traes_2BS_62D9236F4.1	ef hand family protein	4.24805	1.05191e-13
Traes_3DS_024168739.1	rust resistance kinase lr10	4.24709	6.12637e-05
Traes_7AS_B8C7F90BC.2	embryogenesis transmembrane	4.24658	0.0117552
Traes_2AL_5248D9125.1	salicylic acid-binding protein 2	4.23798	0.00498904
Traes_4AL_1906273A1.1	probable lrr receptor-like serine threonine-protein kinase at3g47570-like	4.18941	3.219e-10
Traes_5DL_5661E2B4E.1	nb-arc domain containing expressed	4.18904	1.55202e-09
Traes_4DS_B5A1413E1.1	oxalate oxidase gf-	4.1854	9.52215e-28
Traes_5DL_89E65686C.2	cysteine-rich receptor-like protein kinase 10-like	4.16455	6.92955e-06
Traes_4DL_7A688107B.1	3-hydroxybenzoate 6-hydroxylase 1-like	4.1612	1.1188e-11
Traes_2AL_987F244D2.2	high-affinity potassium transporter	4.14798	2.20473e-22
Traes_6DS_8F684013D.2	wrky transcription factor	4.14176	7.03164e-05
Traes_3AS_6A756328A.1	glutathione transferase	4.11328	2.43005e-11
Traes_3DL_BFF443130.1	gaba-specific permease	4.11015	0.0477198
Traes_4AL_FFF29DF6B.1		4.10869	0.0292161
Traes_4BL_2CD045152.1	sugar transport protein 13-like	4.09541	0.0213544
Traes_7AL_3D82BF484.2	#NAME?	4.08181	5.70121e-06
Traes_1DS_D8B54340D.1	12-oxophytodienoate reductase 1	4.07751	1.29127e-05
Traes_3DS_9897882C9.1	cytokinin-o-glucosyltransferase 1	4.07523	5.82989e-05
Traes_4AL_5CC914E5A.1	oxalate oxidase gf-	4.05924	1.45e-07
Traes_4AL_5CC914E5A.1	oxalate oxidase gf-	4.05924	1.45e-07
Traes_6DS_EC682031E.1	cytokinin-o-glucosyltransferase 2	4.03096	2.16177e-15
Traes_4BS_40CFAA1A8.1	oxalate oxidase gf-	4.02098	7.30337e-05
Traes_4AS_705FE3DAC.1	blue copper protein	4.01765	0.00734506
Traes_2AL_EB8B19AB9.1	g-type lectin s-receptor-like serine threonine-protein kinase sd2-5	4.01379	0.0362032
Traes_2AS_C8B6AF996.1		3.99229	0.0180627
Traes_5DL_90F99AE94.1	probable calcium-binding protein cml36-like	3.98579	2.53128e-14
Traes_2BS_3411E0711.1	(+)-delta-cadinene synthase isozyme xc14	3.97245	0.00342055
Traes_6DS_3F8F7DB62.1	catalytic hydrolase	3.96738	0.0231145
Traes_4BL_2A8052BFD.1	germin-like protein 8-5	3.96331	0.0038033
Traes_5AL_1A881D2ED.1	sulfate transporter	3.95941	2.70829e-07
Traes_1AL_82AAF3E95.1		3.95432	2.19223e-05
Traes_2AS_0F0720621.1	wall-associated receptor kinase 2	3.94443	0.000164734
Traes_3B_8F4851493.2	rust resistance kinase lr10	3.93242	1.46039e-05
Traes_2AS_A98A48472.2	protein ssuh2 homolog	3.93176	3.41984e-09
Traes_5AL_327F16598.2	disease resistance protein rpm1	3.92514	0.0359027
Traes_3DS_1A4FE3449.1	cytokinin-o-glucosyltransferase 1	3.91974	0.00530064
Traes_1DS_91D9863D0.2	12-oxophytodienoate reductase 1	3.88773	0.00168995
Traes_4DS_7D8A5F90B.1	coatomer subunit beta -3	3.88047	4.06253e-05
Traes_3B_A242B7A0C.1	somatic embryogenesis receptor kinase 2-like	3.87488	0.0413493
Traes_2BS_2530EF597.1	uncharacterized isomerase bh0283-like	3.86987	5.98989e-05
Traes_4DS_92795CFC91.1	oxalate oxidase gf-	3.86421	9.38262e-08
Traes_2AS_1FC67C1BD.1	mlo-like protein 1-like	3.84833	2.88531e-13
Traes_2DL_634254F09.1	high-affinity potassium transporter	3.84565	9.29006e-12
Traes_3DL_B33CEC9BB.1	gpi-anchored protein	3.84394	0.0197364
Traes_3B_C3C710885.1	glycerophosphodiester phosphodiesterase gde1	3.83021	9.49721e-07
Traes_5DL_B1E6692B6.1	protein srg1	3.81232	4.3e-08
Traes_5DL_B1E6692B6.1	protein srg1	3.81232	4.3e-08
Traes_2DS_48FB7EC2D.1	udp-glycosyltransferase 74e1	3.80949	2.7178e-06
Traes_5DL_46B8A9BD1.1	wall-associated receptor kinase 3	3.80897	0.0074614
Traes_6AS_230E627FE.1	o-methyltransferase zrp4	3.79743	6.09019e-15
Traes_2DS_632399075.1	phenylalanine ammonia-lyase	3.79635	0.000477031
Traes_5BL_53E72FEF9.1	lrr receptor-like serine threonine-protein kinase gso1	3.79306	3.69382e-05
Traes_2BS_0FC4E2A69.1	cysteine-rich receptor-like protein kinase 10-like	3.78822	0.000604052
Traes_3B_C28154311.1	lrr receptor-like serine threonine-protein kinase	3.78742	0.000469171
Traes_6AL_7D22244E7.1	g-type lectin s-receptor-like serine threonine-protein kinase b120-like	3.78615	4.75256e-10
Traes_3B_39E043D56.1	uridine 5 -monophosphate synthase-like	3.77682	0.000684943
Traes_4AL_D1B99269E.1	sulfotransferase 17	3.77566	0.00195599
Traes_4DL_1FD62D6E2.1	mlo protein	3.76094	0.0228914
Traes_7BS_EC0D7E993.1	monodehydroascorbate reductase	3.7438	6.13541e-12
Traes_3DS_89BA3AC73.1	pyruvate decarboxylase isozyme 2	3.73914	0.00562223
Traes_3DL_B6EAFCDDA.1	lrr receptor-like serine threonine-protein kinase	3.73635	0.00640909
Traes_2DS_0AFFAC676.1	protein ssuh2 homolog	3.7271	8.94638e-14
Traes_5AL_02C1FC147.1	wall-associated receptor kinase 1	3.69439	0.00235567
Traes_7BS_34D944335.1	monodehydroascorbate reductase	3.6892	1.58e-07
Traes_7BS_34D944335.1	monodehydroascorbate reductase	3.6892	1.58e-07
Traes_1BL_A5CC574CF.1	probable glutathione s-transferase gstu6-like	3.67398	0.0225198
Traes_1DL_E3F72823E.1	glucan endo- -beta-glucosidase 13	3.64963	7.03414e-06
Traes_4AS_757DD8D72.1	33-kda secretory protein	3.63813	9.46075e-21
Traes_4DS_90830E0B2.1	oxalate oxidase gf-	3.63002	2.98055e-11
Traes_4AL_D4B405CDE.1		3.61023	3.05263e-05
Traes_4BS_615DE1514.1	glutathione transferase	3.60077	5.98205e-18
Traes_5DL_D5522EF7B.1	probable lrr receptor-like serine threonine-protein kinase at3g47570-like	3.59438	0.0181931
Traes_5DL_B1C38ABE0.1	udp-glycosyltransferase 74e1	3.5931	0.0311121
Traes_5BL_2D1D16169.1	glutathione transferase	3.58944	0.0424148
Traes_6DL_1CB111965.1	formate dehydrogenase	3.57505	8.42505e-11
Traes_3AL_672FC0E19.1	fad nad -binding oxidoreductase family protein	3.57375	0.00756271
Traes_7DS_D56FBFFD4.1	cysteine-rich receptor-like protein kinase 20-like	3.55838	0.0308212
Traes_2DL_74E015594.1	high-affinity potassium transporter	3.54505	2.81219e-21
Traes_2BS_88CF42F2E.1	phenylalanine ammonia-lyase	3.5368	4.35524e-13
Traes_2AL_53CDF7BCB1.2	serine threonine-protein kinase receptor	3.53447	1.81902e-10
Traes_7BL_3858E1ED7.1		3.5207	0.0408341
Traes_6DL_D6EA8F737.1	3-ketodihydrosphingosine reductase	3.51167	0.0471905
Traes_3B_54AFF431D.1	glycosyltransferase	3.50329	0.00522456
Traes_4BS_344A932261.3	scarecrow-like protein 9-like	3.49158	1.08285e-08
Traes_1AL_8955C1103.2	probable glutathione s-transferase gstu6-like	3.48082	0.0168393
Traes_6AS_FEF580AB0.2		3.47921	0.00105259
Traes_2DS_28CA50371.1	phenylalanine ammonia-lyase	3.47403	7.61338e-08
Traes_5BL_128918E7A.1	reticuline oxidase-like	3.47155	0.0138612
Traes_5DL_21380EF16.1	lrr receptor-like serine threonine-protein kinase gso2	3.46963	0.0223242
Traes_1DS_A171C7D59.1	phenylalanine ammonia-lyase	3.4651	4.228e-08
Traes_6BL_71EDD11A7.1	formate dehydrogenase	3.43278	0.00279289
Traes_1BS_30DE427D5.1		3.42945	5.93252e-07
Traes_3DL_1652E03C0.1	ankyrin repeat-containing protein	3.40703	4.0506e-09
Traes_1AS_AAB89883E1.1	disease resistance protein rpm1	3.40179	0.00464469
Traes_3B_11F25C6EF.1	g-type lectin s-receptor-like serine threonine-protein kinase sd2-5-like	3.39785	3.86559e-05
Traes_3B_58309CFB2.1	uridine 5 -monophosphate synthase-like	3.39225	1.26735e-05
Traes_2DS_79BAC8C75.1	flavoprotein wrba	3.38843	0.00331165
Traes_4DS_8D68714BE.1	pathogenesis-related thaumatin-like protein	3.35323	0.0364754
Traes_4AS_D2A85E4CA.1	patatin group a-3	3.35271	9.02353e-06
Traes_1AL_8C60887D9.1	glucan endo- -beta-glucosidase 13	3.34715	0.011164
Traes_6AL_AE7EF8E87.2	cytokinin-o-glucosyltransferase 2	3.3427	2.8328e-06
Traes_1BS_672D28589.1	lactoylglutathione lyase	3.33763	0.0452428
Traes_3AL_1C47C0484.1	ankyrin repeat-containing protein at3g12360-like	3.33761	3.28752e-07
Traes_3B_3F5F50EF5.1	uridine 5 -monophosphate synthase-like	3.33569	3.18083e-09
Traes_2BS_E69390845.1	galactinol synthase 2-like	3.32577	0.00392766
Traes_3AL_3C6E5CC0F.1	histone-lysine n- h3 lysine-9 specific suvh4-like	3.32407	0.0467333
Traes_3AS_4B9462BD0.2	cytokinin-o-glucosyltransferase 1	3.30913	0.000118062
Traes_2DL_3F9CD32D8.2	mate efflux family protein 5-like	3.30849	0.0293549
Traes_6DL_6EFF1E068.1	lrr receptor-like serine threonine-protein kinase	3.29659	6.14492e-10
Traes_3DL_ECDAC4281.1	non-lysosomal glucosylceramidase	3.29172	0.00536374
Traes_5DL_7BFD7261C.1	lrr receptor-like serine threonine-protein kinase	3.28952	0.0181578
Traes_5BL_BA26BA910.1	protein sensitive to proton rhizotoxicity 1-like	3.28361	0.00388592
Traes_2BS_E69184F76.2	cysteine-rich receptor-like protein kinase 10-like	3.27589	4.10554e-09
Traes_3DL_5E4F8C263.1	cysteine-rich receptor-like protein kinase 25	3.27293	1.6135e-05
Traes_3DL_5E4F8C263.1	cysteine-rich receptor-like protein kinase 25	3.27293	1.6135e-05
Traes_2DS_F77D8E885.1	flavoprotein wrba	3.27084	0.0162141
Traes_7BL_F1F6E5229.2	receptor protein kinase-like	3.26773	8.7593e-13
Traes_3AS_F434A9F61.1	glutathione transferase	3.23196	6.49066e-10
Traes_6DS_2480D42A8.1		3.22993	9.92393e-05
Traes_3B_31B3A9DBA.1	subtilisin-like serine protease	3.21986	6.07812e-07
Traes_5BS_CD20C307C.1	glucan -beta-glucosidase	3.21671	0.000710505
Traes_7DS_5BC7069B8.2	monodehydroascorbate reductase	3.21601	9.35544e-12
Traes_2BS_8F766B5E9.1	peroxidase 2	3.20988	4.66698e-11
Traes_3B_AC3752E39.1	helix-loop-helix dna-binding domain containing protein	3.20202	1.36095e-29
Traes_4AS_5574058B4.1	blue copper protein	3.19441	1.64561e-14
Traes_4AL_B528D14EC.1	hypothetical protein F775_32330	3.18423	0.00418898
Traes_1AS_ED61D0E0C.1	acc oxidase	3.1807	1.28513e-08
Traes_5DL_A8D6AD482.2	uncharacterized transporter ybr287w-like	3.17609	1.83065e-06
Traes_6DL_81B08472E.2	serine threonine-protein kinase receptor	3.17164	2.02249e-08
Traes_7DS_CB8E9331D.1	glutathione s-transferase	3.15293	0.0270305
Traes_4AS_9EEABCE1C.1	ascorbate peroxidase	3.14112	1.4594e-06
Traes_6AS_8DDE1D849.1	cytokinin-o-glucosyltransferase 2	3.13605	0.0413022
Traes_3DS_24D800B66.1	serine threonine-protein kinase receptor	3.1331	1.55202e-09
Traes_4DS_1684EB8521.1	oxalate oxidase gf-	3.13212	3.23236e-09
Traes_1AL_E1522FC5D.1	flap endonuclease 1-a-like	3.12842	0.0293549
Traes_4BS_4BC62B7F7.2		3.11852	4.63238e-06
Traes_3B_446543473.2	ankyrin repeat-containing protein at3g12360-like	3.11731	1.04271e-14
Traes_6DL_416FF03E2.1		3.11208	0.000112098
Traes_5DL_211AAB860.1		3.10857	2.33881e-05
Traes_5BL_406A1C48D.1	anthocyanin 3 -o-beta-glucosyltransferase	3.09986	0.0434002
Traes_4AL_8C4927CF5.3	l-type lectin-domain containing receptor kinase -like	3.09347	0.0269681
Traes_1AL_CA2AFD745.1	probable glutathione s-transferase gstu6-like	3.09191	0.00048385
Traes_1BL_7D5F60286.1	basic 7s globulin-like	3.09132	2.12106e-07
Traes_2DL_3A69DD453.2	glycolate oxidase	3.08218	0.0300095
Traes_6DL_9FAE3F08F.1	wall-associated receptor kinase 5	3.06443	6.15343e-05
Traes_2AL_322164EB3.1	non-functional nadph-dependent codeinone reductase 2-like	3.06378	0.0198342
Traes_5AS_381655EE4.2	pathogenesis-related protein 5	3.05838	1.69394e-05
Traes_1BS_BA046E212.1	peroxidase 15-like	3.05718	1.77412e-08
Traes_2BS_64BD37C41.1	methyltransferase ddb_g0268948-like	3.05691	4.46171e-08
Traes_2DL_37D967CFC.2	disease resistance protein rps2	3.05596	3.5693e-05
Traes_2DL_37D967CFC.2	disease resistance protein rps2	3.05596	3.5693e-05
Traes_1BL_EB5EF0E56.1	glucan endo- -beta-glucosidase 13	3.04895	3.12476e-07
Traes_3AS_FE0B33F6E.1	lrr receptor-like serine threonine-protein kinase	3.03603	1.84998e-05
Traes_5DL_7BEC640FA.1	reticuline oxidase-like	3.02993	0.000725613
Traes_5BL_4497A137C.1	nac transcription factor 2b	3.02232	5.87374e-10
Traes_2AS_BDB982457.1	polyol transporter 5-like	3.01767	7.78693e-07
Traes_4BL_268EB5B53.1	protein transport protein sec61 subunit alpha-like	3.0038	4.66357e-07
Traes_1AL_657856E06.1	probable glutathione s-transferase gstu6-like	3.00349	4.93434e-05
Traes_7AL_38E309909.3	indole-3-glycerol phosphate synthase	2.99919	0.00121201
Traes_5DL_18B7C708D.1	receptor protein kinase-like	2.99894	0.00197743
Traes_1DS_D0A4C0082.1	probable glutathione s-transferase gstf1-like	2.97998	0.0225718
Traes_7DL_B09854286.1	wrky transcription factor	2.97889	9.97289e-05
Traes_5BL_413B16135.1	gdsl esterase lipase	2.97825	0.000126132
Traes_1AS_F3EAEC435.1	wrky53 - superfamily of tfs having wrky and zinc finger domains	2.96976	2.66345e-07
Traes_2BS_BBA76E2E1.1	protein ssuh2 homolog	2.96624	5.67792e-10
Traes_5BL_6240DE6BA.2	cytochrome p450	2.96614	3.48965e-08
Traes_4BS_15014415A.1	heat shock cognate 70 kda protein 2-like	2.96515	1.44774e-06
Traes_3DS_9E292BCAF.3	cytokinin-o-glucosyltransferase 1	2.96443	6.39063e-11
Traes_4AL_2B70B04B6.1	aspartic proteinase asp1-like	2.96321	0.017071
Traes_6AL_E38401887.2	alternative oxidase	2.96202	8.57379e-06
Traes_1DL_A7BB2E556.1	glucan endo- -beta-glucosidase 13	2.96175	0.00109204
Traes_5DL_5FCF0AFAC.1	cytochrome p450	2.96005	0.00491143
Traes_5AL_B976C0BF9.1	protein srg1	2.95064	2.93836e-14
Traes_2BL_3AEB92035.1	salicylic acid-binding protein 2	2.94944	6.37987e-05
Traes_2BL_B36482127.1	protein	2.94572	0.0451193
Traes_2AS_15ECF8D51.1	peroxidase 2	2.94472	4.96262e-07
Traes_3AS_345454B07.1	serine threonine-protein kinase receptor	2.94269	7.44682e-10
Traes_7BL_A4BE6BD10.1	heavy metal transporting p1b-atpase 2	2.94265	0.0298946
Traes_4AL_2C949D942.1	hypothetical protein TRIUR3_16808	2.94235	2.12106e-07
Traes_2BL_986DAB8B5.2		2.93104	0.0412679
Traes_7DL_FB1EEEE4F.2	calcium-binding protein pbp1-like	2.92477	7.94774e-08
Traes_4DS_39F851D36.2	c2 domain-containing protein	2.92155	0.000180724
Traes_3DL_83AA5D0CE.1	wall-associated receptor kinase 3	2.92131	0.03389
Traes_2DL_69CA30267.2	probable lrr receptor-like serine threonine-protein kinase at1g56130-like	2.91775	7.97593e-07
Traes_3DS_9C313E1BB.1	pyruvate decarboxylase	2.91628	1.69394e-05
Traes_1AS_D25875432.1	glutathione s-transferase 4-like	2.91009	7.99896e-05
Traes_3B_3B9A40C5F.2	ras-related protein rab-2-a	2.90699	0.0285109
Traes_3B_7E7FDB82B.1	glutathione transferase	2.90672	1.08998e-10
Traes_2BL_D0C7517E1.2	high-affinity potassium transporter	2.90438	1.47237e-05
Traes_1DL_AB64D64A0.1	glucan endo- -beta-glucosidase 13	2.90139	0.000171914
Traes_7AL_A29227860.2	pleiotropic drug resistance protein 4	2.89596	0.00189542
Traes_4BS_46DEEBE46.1	ankyrin repeat domain-containing protein 50	2.89228	0.00293668
Traes_6DL_9BA92E661.1	hypothetical protein F775_21197	2.8886	0.0178746
Traes_1AS_C2D84E4F8.1	acc oxidase	2.88675	0.000142734
Traes_5BL_3C7834F93.1		2.87653	0.0105562
Traes_1DL_CED038124.1	cysteine-rich receptor-like protein kinase 29	2.87361	0.00533914
Traes_2BL_3C831BF6E.1	probable receptor-like protein kinase at5g24010-like	2.86177	0.022547
Traes_3DL_2795DC25B.1	transcription factor bhlh041-like	2.85805	0.0473528
Traes_5DL_C7DA1DA6F.1	transcription factor jungbrunnen 1-like	2.85147	3.12686e-10
Traes_1AL_3A716350F.2	sd1	2.84846	0.00522536
Traes_4DS_411280A5A.1	hypothetical protein F775_09771	2.8477	8.88309e-06
Traes_3AS_5B258E7EB.2	cytokinin-o-glucosyltransferase 1	2.84227	0.000266422
Traes_1BL_9772C6F45.1	calcium-transporting atpase plasma membrane-type	2.839	0.0344343
Traes_5BL_D9FB48F8C.1	sulfate transporter	2.83477	2.03557e-07
Traes_3AL_8A13B22C7.1	pleiotropic drug resistance protein 4	2.8316	1.02196e-05
Traes_2DS_A886F6C92.1	12-oxophytodienoate reductase 1	2.82426	1.63249e-05
Traes_1AL_C5CF9737D.1	threonine--trna mitochondrial-like	2.81765	0.000260872
Traes_3AL_B9F514530.1	gaba-specific permease	2.81454	0.0425884
Traes_4BL_536016EDD.1	33-kda secretory protein	2.80234	0.00108458
Traes_1BL_ACE9E7BF8.1	glutathione s-transferase u17-like	2.79896	0.00148372
Traes_1AS_A53D11A37.1	nadp-dependent malic enzyme	2.79841	5.36527e-18
Traes_1BL_D0694804D1.1	basic 7s globulin-like	2.79138	0.00593763
Traes_4AL_892C47ED5.1	phenylalanine ammonia-lyase	2.78845	3.19337e-08
Traes_3DL_920C6D20E.2	pdr-like abc transporter	2.78702	1.68689e-10
Traes_3B_4434107C4.1	pleiotropic drug resistance protein 4	2.78406	4.35524e-13
Traes_5BL_7C8F65A5E.2	l-type lectin-domain containing receptor kinase -like	2.7795	0.00230588
Traes_2DL_FD379860A.1	mitochondrial inner membrane protease atp23-like	2.77915	0.0191878
Traes_1AS_A2C4350B8.1	acc oxidase	2.77313	0.000753704
Traes_4BS_9BDCDFB99.1	oxalate oxidase gf-	2.77044	2.24134e-05
Traes_3DS_FEFA15418.1	serine threonine-protein kinase receptor	2.76789	0.00228651
Traes_5BL_3D3F5564B.2		2.76276	0.000211529
Traes_7DL_4DF6441D0.1	vq motif family protein	2.76208	0.00089471
Traes_3DS_81565F023.1	serine threonine-protein kinase receptor	2.74899	2.01336e-13
Traes_7BL_50E3F93EB.1	lrr receptor-like serine threonine-protein kinase	2.74607	0.0154128
Traes_3AL_0C1B383C3.1	pleiotropic drug resistance protein 4-like	2.74486	4.86369e-10
Traes_2DL_9532E066D.2		2.744	0.000468876
Traes_5AS_D714D4951.1	pleiotropic drug resistance protein 5	2.73807	1.89323e-05
Traes_5AL_405CD7EA2.2	protein transparent testa 12	2.73069	0.0193837
Traes_5DL_C46613B9F.1	sulfate transporter	2.72771	0.000441363
Traes_7DS_BDD373897.1	exosome complex component rrp4-like	2.71687	0.034714
Traes_7AL_871814FB8.1	hypothetical protein TRIUR3_03715	2.71347	0.0464322
Traes_5AL_FFACB1DE8.1	chitin elicitor-binding	2.71217	9.94593e-05
Traes_2BL_38F4078EC.1	cis-zeatin o-glucosyltransferase	2.70802	0.0259818
Traes_3B_7E7FDB82B1.1	glutathione transferase	2.70612	1.87957e-21
Traes_3B_2017AB61A.1	gpi-anchored protein	2.70266	0.000127866
Traes_5DL_2D156E093.2	phytosulfokine receptor 2	2.70243	3.25548e-06
Traes_7BL_EF7F31461.1	secologanin synthase-like	2.69877	0.00206958
Traes_7BL_A04B4A50C.1	receptor protein kinase-like	2.6968	0.00533914
Traes_7DL_7C2D456FB.1	metal-dependent hd subdomain	2.69392	1.52774e-05
Traes_6BS_399B7B111.2	calcium-transporting atpase plasma membrane-type-like	2.68906	4.15049e-08
Traes_6DS_20842B86F.1	catalytic hydrolase	2.68687	1.72464e-08
Traes_4AS_F516F49FA.4		2.68475	0.0306782
Traes_2BL_E366A5226.1	chitinase 5-like	2.68282	7.92278e-07
Traes_2DS_E45461FE6.1	cysteine-rich receptor-like protein kinase 10-like	2.67807	0.0416099
Traes_1DS_D29705572.1		2.67565	4.73585e-09
Traes_5DS_A37C42B501.1	glutathione s-transferase 4-like	2.66975	0.0147413
Traes_2BS_4FF4CEA9F.1	peroxidase 2	2.65439	1.63045e-10
Traes_1DL_9CEFCCA7A.1	soluble inorganic pyrophosphatase	2.65226	0.0477812
Traes_4BS_E502A9C54.1		2.64556	0.0163142
Traes_7DL_3F75D5279.3	hemoglobin-like protein	2.63901	2.01827e-05
Traes_2BL_D2371CD401.2	ring-h2 finger protein atl52-like	2.63492	0.0372697
Traes_7BL_E6A72120C.1	lysine histidine transporter 1-like	2.62818	4.17724e-11
Traes_4DS_805590E76.1	oxalate oxidase gf-	2.62542	3.03532e-08
Traes_1AL_E1AB079FF.1	dna-directed rna polymerases i and iii subunit rpac1-like	2.62434	0.0126863
Traes_6AS_DA75BB1FD.1	wrky transcription factor	2.62155	3.38252e-07
Traes_6DS_27A873663.1	germin-like protein subfamily 3 member 2	2.61796	0.000180611
Traes_3DS_EE5D85DE2.1	abc transporter c family member 3-like	2.61107	6.30994e-10
Traes_2BL_E0E0A1EEC.1	uncharacterized abhydrolase domain-containing protein ddb_g0269086-like	2.60591	0.00249974
Traes_2DS_29ED1D7E0.1	symbiosis receptor-like kinase	2.60434	0.00237326
Traes_2DL_1CB540BCC.3	chitinase 5-like	2.60016	0.000352515
Traes_2BS_67D862F4A.2	zinc finger an1 and c2h2 domain-containing stress-associated protein 16-like	2.59998	0.000171914
Traes_5BL_D0B8B1422.1	anthocyanin 3 -o-beta-glucosyltransferase-like	2.59299	0.030129
Traes_3AS_98B360ADE.1	protein dj-1 homolog b-like	2.59176	1.08344e-05
Traes_1DL_A6FE85E09.1	abc transporter a family member 7-like	2.59116	0.0417107
Traes_2DL_678E7B37A.1	amine oxidase flavin domain-containing protein	2.58493	2.87794e-14
Traes_7AS_6EE0C96F1.1	monodehydroascorbate reductase	2.57659	1.20069e-12
Traes_1BL_B13C6589F.1	calcium-dependent protein kinase 3	2.57607	2.12591e-09
Traes_3B_990298FF5.1	wrky transcription factor 33	2.57418	1.1587e-10
Traes_5BS_4B766CCAB.2	syntaxin-related protein nt-syr1	2.56837	0.00302724
Traes_6AS_4D2E3A85C.1	chalcone synthase	2.56669	0.00218699
Traes_7AS_13E9B5D29.1	amino-acid acetyltransferase	2.56644	1.16964e-18
Traes_3B_A60E97258.1	peroxidase 12	2.5645	0.0264466
Traes_2BS_CF4F892DD.1	1-aminocyclopropane-1-carboxylate oxidase-1-like protein	2.56383	0.0435007
Traes_2DL_58A8C528E.1	sugar transport protein 1	2.54765	0.00170034
Traes_5BL_3C4FA0AE5.2	indole-3-acetate beta-glucosyltransferase	2.54709	0.000190783
Traes_3AS_1B5D60E88.1	serine threonine-protein kinase receptor	2.53858	2.31824e-11
Traes_1DS_578ADDF80.1	peroxidase 15-like	2.5309	8.4691e-07
Traes_1BS_C428DA20B.1	acc oxidase	2.51692	0.000655903
Traes_3AL_516137588.1	transcription factor bhlh041-like	2.51438	1.40818e-07
Traes_2AL_224FF9438.1	wall-associated receptor kinase 2-like	2.50859	0.0244267
Traes_4BS_E85B59834.1	phospholipase a2 homolog 3-like	2.50797	8.00754e-05
Traes_6AS_8B3505BEC.1	autoinhibited ca(2+)-atpase 10 isoform 1	2.50534	2.616e-10
Traes_2DS_2CCCA54C1.1	root peroxidase	2.49606	0.00723376
Traes_5BL_92A6965F2.1	disease resistance protein rga3-like	2.49184	0.0475986
Traes_1AL_6BB0848B9.1	cysteine-rich receptor-like protein kinase 29	2.49142	0.000180611
Traes_3B_FDE494BB4.2	serine threonine-protein kinase receptor	2.48964	8.41387e-05
Traes_2AS_12538166B.1		2.48717	0.0180826
Traes_3DL_5F3D20D9F.1	transcription factor bhlh128-like	2.48572	0.0476119
Traes_4DS_5117B5DE7.2	alcohol dehydrogenase 1	2.48094	6.04984e-05
Traes_6DS_7DD7EDF01.1	wrky transcription factor	2.47513	0.0192402
Traes_2AL_7CEF57402.2	sugar carrier protein c	2.47318	3.7929e-05
Traes_2AL_7CEF57402.2	sugar carrier protein c	2.47318	3.7929e-05
Traes_7DS_32322428E.1	calcium-transporting atpase plasma membrane-type-like	2.46715	0.0046324
Traes_1AS_6BDC65775.1	phenylalanine ammonia-lyase	2.46475	0.00586638
Traes_3B_866485082.1	pyruvate decarboxylase	2.46451	0.0349102
Traes_3AL_DABE7199F.2	glycerophosphodiester phosphodiesterase gde1-like	2.46298	2.4e-08
Traes_3AL_DABE7199F.2	glycerophosphodiester phosphodiesterase gde1-like	2.46298	2.4e-08
Traes_6AL_54463F0BC.1	u-box domain-containing protein 33-like	2.4591	0.00900299
Traes_7DL_B80093097.1	peroxidase 52	2.45794	0.00289194
Traes_3AS_3DE9ED385.1	pyruvate decarboxylase isozyme 2	2.45179	0.0136332
Traes_1DS_AEB0CD565.1	acc oxidase	2.44991	0.00381299
Traes_2DS_032B64A46.2	lrr receptor-like serine threonine-protein kinase	2.44955	0.0126146
Traes_4DS_4A459C4D3.2	ww domain-containing oxidoreductase	2.44544	0.00372145
Traes_6DL_8C9B1AD8A.1	nucleolar protein family a member 2	2.44271	0.0377683
Traes_5BL_39FF03C5D.1	transcription factor jungbrunnen 1-like	2.44086	0.00259172
Traes_4AL_6DD79C11B.1	ferredoxin- chloroplastic-like	2.43628	6.63447e-12
Traes_2AS_A9F768C2B.1	12-oxophytodienoate reductase 1	2.4315	0.00912934
Traes_2BL_56444264E.1	amine oxidase flavin domain-containing protein	2.42925	5.24793e-11
Traes_5BL_EC508841D.1	ferredoxin- chloroplastic-like	2.42735	1.51207e-12
Traes_3AL_0C7CB044E.1	wrky transcription factor 33	2.4202	0.0082639
Traes_5DS_03A1B4A4F.1	receptor-like protein kinase haiku2-like	2.41862	0.00260745
Traes_1AL_AAB83FA9B.1	abc transporter a family member 2-like	2.41585	0.000359211
Traes_2AS_4CB8AF22D.1	nucleolar protein 56-like	2.41278	0.000677379
Traes_4BS_83A556A42.1	serine threonine protein kinase	2.40771	0.00501581
Traes_2DS_E4674ECD6.2	lrr receptor-like serine threonine-protein kinase	2.40559	0.0246954
Traes_1DL_B1E80D67C.2		2.40278	0.0132733
Traes_1DL_E23AC4445.1	fructose- - cytosolic-like	2.39992	0.00326809
Traes_1AS_863D41595.2	glycerophosphoryl diester phosphodiesterase	2.39593	3.05936e-10
Traes_1AS_A12B2DC63.1	acc oxidase	2.39583	0.0013496
Traes_7DL_F631D2D2E.1	lysine histidine transporter 1-like	2.39555	0.000228428
Traes_2AL_FAA384931.2	pleiotropic drug resistance protein 4	2.39474	0.0446843
Traes_2BL_FFA34DA531.1	protein transparent testa 12	2.39349	0.00568583
Traes_5DL_1B21D9A26.1	inorganic phosphate transporter 1-4	2.39162	0.0446899
Traes_5DL_6E2DD80321.2		2.38345	3.44505e-07
Traes_4AL_DED61AE35.2	rna recognition motif family expressed	2.37573	0.00258077
Traes_5DL_10733C143.2	dna-directed rna polymerase isoform 1	2.37537	0.000839622
Traes_2DL_C29D744FC.1	map3k protein kinase(mitogen-activated protein kinase)	2.37532	0.000657499
Traes_2AL_C7956808E.1	protein set	2.37477	0.0381312
Traes_4BL_2E7B3FC9C.1	activating signal cointegrator 1 complex subunit 1	2.37312	0.0173666
Traes_1AL_7531AC097.1	probable trehalase-like	2.373	0.00345478
Traes_5BL_1FC1BC551.1	retinol dehydrogenase 13-like	2.37163	0.0135567
Traes_5DS_7722ED6BA.1	cell division protein aaa atpase family	2.371	0.0165221
Traes_3B_984F0A188.2	pleiotropic drug resistance protein 4	2.37095	0.00155515
Traes_4BL_A289962F61.1	membrane protein	2.36998	0.000290091
Traes_1AS_F9013A945.1	phenylalanine ammonia-lyase	2.3641	0.00467771
Traes_7DL_CE37E2AF1.1	peroxidase 47-like	2.3534	0.00136727
Traes_5BL_79C61420F.1	inactive purple acid phosphatase 27	2.3474	0.0423619
Traes_1DS_3463BE1BB.1	acc oxidase	2.34167	0.00608515
Traes_2AL_3FE5DF00C.2	alternative oxidase	2.33639	0.0183775
Traes_2BL_7A73E13F9.1		2.33527	0.0458788
Traes_7DL_AEAE90568.1	pdr-like abc transporter	2.33269	2.24208e-05
Traes_7BL_1DF9B7E31.1	magnesium transporter nipa2-like	2.32702	0.0457834
Traes_7AS_562ABFC69.2	protein	2.31654	0.0442489
Traes_5BL_FCB1625F3.1	heat shock factor protein 7	2.31258	0.0280661
Traes_2BL_E582C4080.1	probable ccr4-associated factor 1 homolog 11-like	2.31038	0.00262418
Traes_3B_34896ED29.2	probable receptor-like protein kinase at1g67000-like	2.30109	0.00568424
Traes_7DS_D89F89766.1	pleiotropic drug resistance protein 2-like	2.30082	0.00583274
Traes_3B_23724F703.2	glycine-rich rna-binding protein 2	2.29885	3.86937e-07
Traes_2AS_BF1414EBE.2	12-oxophytodienoate reductase 1	2.29791	0.0354711
Traes_6AL_F3638D620.1	outer envelope protein mitochondrial-like	2.29679	0.0105562
Traes_4AS_5135DC537.1	membrane protein	2.29117	0.00825568
Traes_1AL_3E9ACF47D.2	f-box protein pp2-a13-like	2.28838	2.77e-07
Traes_1AL_3E9ACF47D.2	f-box protein pp2-a13-like	2.28838	2.77e-07
Traes_2BL_D7C4154FA.2	sugar carrier protein c	2.28758	4.31228e-07
Traes_4AS_8D7CEBCE0.1		2.28537	0.00258753
Traes_6BS_099E831C7.1	o-methyltransferase zrp4	2.28219	0.0102279
Traes_1BS_296641DAB.1	glycerophosphoryl diester phosphodiesterase	2.28177	0.000359369
Traes_2BS_7C5E4A8F7.1	nucleolar protein 56-like	2.28168	0.000141631
Traes_1BS_4F863C0A0.1	acc oxidase	2.28072	2.53262e-08
Traes_2DL_36F021DAA.1	wall-associated receptor kinase 2-like	2.27991	0.0046488
Traes_7DS_EB0ADD31F.1	abc transporter c family member 10	2.27945	3.66834e-05
Traes_1AL_3CB7070FF.1	soluble inorganic pyrophosphatase	2.26774	2.88151e-06
Traes_1DS_99E3E8761.1	acc oxidase	2.26442	0.000128491
Traes_3AL_C6F8A5129.1	subtilisin-like serine protease	2.26258	0.0331044
Traes_5DL_2000C1FAE.2	aspartate carbamoyltransferase 1	2.26239	0.0107363
Traes_7DS_0F7D18E5D.1	amino-acid acetyltransferase	2.26026	1.64e-07
Traes_7DS_0F7D18E5D.1	amino-acid acetyltransferase	2.26026	1.64e-07
Traes_5BL_F80E01D65.1	heat stress transcription factor b-1-like	2.2538	0.017071
Traes_5DL_5C5BE1C3D.1	lysine decarboxylase family isoform 1	2.25002	0.000128634
Traes_2DS_1A1D6E73D.1	actin-related protein 9	2.24596	0.0418983
Traes_1BL_547EC08D2.1	sorting nexin-2-like	2.24005	0.0269681
Traes_3AS_543509F59.3	hexose carrier protein hex6	2.23692	0.0307275
Traes_2AS_CBF3E8AA2.1	histone acetyltransferase of the cbp family 12 isoform 2	2.23582	0.0293167
Traes_5DS_53F8C78FA.1	receptor-like protein kinase haiku2-like	2.23502	0.0189662
Traes_7AS_25FE91D97.1	calmodulin-binding heat-shock protein	2.23441	6.92955e-06
Traes_3DS_3CD0E7C53.1	glutathione transferase	2.23409	9.80002e-13
Traes_5DL_2A0F00A38.2	glutamine--fructose-6-phosphate aminotransferase	2.23319	3.51782e-06
Traes_3B_74D55FF59.1	ubiquitin fusion degradaton	2.23123	0.00102225
Traes_6AL_299517E0D.1	cellulose synthase-like protein e2	2.22871	1.33713e-08
Traes_6AS_9B913DF6F.1	calcium-transporting atpase plasma membrane-type-like	2.22727	4.19243e-08
Traes_6DL_F2D6BE7C1.1		2.22647	0.0137585
Traes_7AL_649E6547F.2	lysine histidine transporter 1-like	2.2262	0.000378794
Traes_6BS_21E4C03A3.2	acyltransferase-like protein chloroplastic-like	2.2248	0.00295407
Traes_4AS_8A64DBE8E.1	ethylene-responsive element binding protein 2	2.22409	0.0168558
Traes_5BL_0B62C53C5.1		2.22064	6.39352e-07
Traes_4BS_9F3A928B7.1	glycine-rich rna-binding protein 2	2.21839	1.42908e-05
Traes_3AL_D57BE8789.1	graves disease carrier protein	2.21764	5.56567e-07
Traes_5AL_689B42D62.1	uncharacterized transporter ybr287w-like	2.21417	0.0395491
Traes_6AS_709C99BD1.2		2.20693	0.000548013
Traes_6AS_6B7B64E3F.1	cell division control protein 50	2.20605	7.63638e-12
Traes_4DL_4F1282E1A.1	calmodulin-binding receptor-like cytoplasmic kinase 2-like	2.20536	0.00177775
Traes_5AS_C8F2EDFF5.2	glucan -beta-glucosidase	2.20421	0.00370061
Traes_6DS_E76EED926.2	calcium-transporting atpase plasma membrane-type-like	2.2038	4.2e-08
Traes_6DS_E76EED926.2	calcium-transporting atpase plasma membrane-type-like	2.2038	4.2e-08
Traes_3B_1962330BB.1	oxalate oxidase gf-	2.20189	9.90087e-05
Traes_6DL_057BC5C9A.1	g-type lectin s-receptor-like serine threonine-protein kinase b120-like	2.19976	0.00108505
Traes_5DL_6F331D85E.1	formate--tetrahydrofolate ligase-like	2.19773	0.0302236
Traes_1DL_761EC8AFA.2	lrr receptor-like serine threonine-protein kinase	2.19733	4.23693e-07
Traes_2DL_C5C149794.1	ammonium transporter	2.19091	0.0466059
Traes_5DS_FB851A705.1	syntaxin-related protein nt-syr1	2.18677	7.27728e-11
Traes_3B_C318B0528.2	cinnamoyl- reductase 1-like	2.18409	0.022302
Traes_4DL_3686D7961.1		2.18391	0.0323895
Traes_7DS_560C3917F.1	glycerophosphoryl diester phosphodiesterase 1	2.18344	3.24088e-15
Traes_6AS_35128F7C6.1	catalytic hydrolase	2.18033	0.000188249
Traes_2BS_91EC0D1B7.1	nodulation receptor kinase	2.17045	0.00331071
Traes_3AL_532CCC651.2		2.16958	0.0355504
Traes_7DL_30B685267.2	lysine histidine transporter 1-like	2.16815	1.29668e-13
Traes_1BL_BBC0C1E7F.2	low quality protein: midasin-like	2.16786	0.000532684
Traes_2DL_45299D667.2	serine threonine-protein kinase receptor	2.1643	0.029768
Traes_4AL_603B6DC64.1	pleiotropic drug resistance protein 3-like	2.16219	0.00195599
Traes_3B_857714A63.1	receptor-like protein kinase	2.15848	0.0345039
Traes_6AS_37762BC74.1	calcium-transporting atpase plasma membrane-type-like	2.15794	4.36876e-07
Traes_1BS_72C2A41C4.1	resistance-related receptor-like kinase	2.15578	0.000552739
Traes_1AL_D1AF9EF20.1	bowman-birk type wound-induced protease inhibitor	2.15238	7.16427e-30
Traes_7DL_F2DDC826F.1	magnesium transporter nipa2-like	2.1519	0.00260745
Traes_3B_0A6ED48BE.1	lrr receptor-like serine threonine-protein kinase	2.15094	0.0276513
Traes_5BL_2AFCA8B15.1	cysteine-rich receptor-like protein kinase 20-like	2.14779	1.11596e-07
Traes_1AL_52DCB8DFD.2	alpha-galactosidase precursor	2.14495	0.00299204
Traes_5DL_431CCA490.1	heat stress transcription factor b-1-like	2.14234	8.10605e-07
Traes_1AL_EEF9D88DA.1	receptor-like protein 12	2.14234	3.70577e-06
Traes_3AS_D38EAB15F.1	serine threonine-protein kinase receptor	2.14159	4.93434e-05
Traes_2BL_E76C66BED.1	probable signal peptidase complex subunit 2-like	2.13913	0.036547
Traes_3B_F4D3D054A.1		2.1389	0.00295407
Traes_2DS_3791A8A36.1	phenylalanine ammonia-lyase	2.138	0.000303633
Traes_3AL_5CC7A7B68.4	wheat leaf rust resistance lr21	2.13058	0.00020277
Traes_2AL_2224DCC1A.1	peroxidase 12	2.12983	0.00173529
Traes_2BL_A1F2BF8FC.1	cbl-interacting protein kinase 23	2.12837	9.80687e-14
Traes_1AL_723984393.1		2.12678	0.00668977
Traes_2DL_AB02E0580.1	protein set	2.12643	0.0473528
Traes_2BL_7A01C0963.4	receptor-like protein kinase	2.12507	5.40353e-06
Traes_2BL_A82C980C0.1	protein	2.12403	0.0410593
Traes_4DL_C3B650F31.2	tpa: pyruvate decarboxylase3	2.12336	0.000186648
Traes_1AL_A3A29B974.1	ammonium transporter	2.12117	4.95273e-05
Traes_4DS_51C30A490.1	phytoalexin deficient 4 family protein	2.12087	6.33958e-09
Traes_7DL_A95F658D8.2	abc transporter c family member 8-like	2.11712	0.00748468
Traes_2BS_D00FD1740.1	amidase -like	2.11445	0.0321808
Traes_1AL_FB0466848.1	gibberellin-20 oxidase-2	2.11243	0.0445813
Traes_1AL_B6D67577D.1	2-nitropropane dioxygenase-related	2.11144	1.18313e-06
Traes_7DL_F22970CC8.1		2.10928	0.00134263
Traes_2AL_53400C2E2.1	receptor-like protein kinase	2.10818	0.000179062
Traes_1DS_B42728A0A.2	nucleoporin-like protein	2.1078	0.00010382
Traes_6DL_340B35395.1	---NA---	2.10586	0.0396765
Traes_6AL_C2A56B745.1	lrr receptor-like serine threonine-protein kinase	2.10285	0.0139624
Traes_4AS_894CED0DA.1	heat shock cognate 70 kda	2.10048	0.0233353
Traes_5BL_FC28B66D8.2	phosphate transporter	2.10033	2.20424e-07
Traes_5BL_4AB318AA4.1	cytochrome p450	2.09807	0.0207939
Traes_2BL_F1A254464.1	ammonium transporter	2.09295	0.0234289
Traes_2DL_F714CB6DF.2	protein transparent testa 12	2.09132	1.44657e-16
Traes_5BS_1B7F34696.1	pumilio homolog chloroplastic-like	2.09128	1.08998e-10
Traes_7AL_C3FEBECBC.1	wrky transcription factor 40	2.08584	0.0421086
Traes_2BL_9CD68F902.1	coiled-coil-helix-coiled-coil-helix domain-containing protein 4	2.08565	2.05292e-05
Traes_2BS_6F7623475.1	methionine gamma-lyase-like	2.08293	0.0408479
Traes_2DL_09E7EE3FE.2	probable lrr receptor-like serine threonine-protein kinase at1g56130-like	2.08109	0.00195599
Traes_4BS_B450D4FEA.1		2.07912	0.00590933
Traes_1DL_7646E144F.2	probable nitronate monooxygenase-like	2.07763	0.00505263
Traes_2BL_4FE7EF03D.2	map3k protein kinase(mitogen-activated protein kinase)	2.07426	0.0416099
Traes_3DL_598708C12.2	potassium transporter 5-like	2.07386	0.000134949
Traes_2BL_17348AA3D.2	probable lrr receptor-like serine threonine-protein kinase at1g56130-like	2.07216	6.33226e-07
Traes_2DS_92645528E.1	12-oxophytodienoate reductase 1	2.07055	2.39817e-05
Traes_1BS_723922D171.1	phenylalanine ammonia-lyase	2.07029	5.4468e-05
Traes_1BS_723922D171.1	phenylalanine ammonia-lyase	2.07029	5.4468e-05
Traes_6DS_55790D2FA.1	germin-like protein subfamily 3 member 2-like	2.06108	3.37068e-11
Traes_4DS_A5CD70F30.3	scarecrow-like protein 14-like	2.05649	0.00480501
Traes_2AL_77FA2E7C9.2	probable lrr receptor-like serine threonine-protein kinase at1g56130-like	2.04848	0.0248422
Traes_1BS_C1C522D40.1	12-oxophytodienoate reductase 1	2.04847	1.76929e-05
Traes_5DL_4F5B8D96F.2	receptor protein kinase-like	2.04777	0.0288185
Traes_7BL_5CD45A095.1	gtp-binding protein erg	2.04744	0.015084
Traes_6BS_DBD494D6D.2	disease resistance protein rga2	2.04446	0.0385077
Traes_5BS_43731B6AC.1	tpa: leucine-rich repeat receptor-like protein kinase family protein	2.04389	0.0187576
Traes_6AL_C14335DC8.2	nac domain-containing protein 8-like	2.04241	1.99592e-05
Traes_2AL_FB639BC75.1		2.04143	0.0257878
Traes_2DS_DD8E15366.1		2.04038	0.0114211
Traes_3B_AAB0E3163.1	elicitor-responsive protein 1	2.04027	0.00195081
Traes_3B_13E045F8D.1	oxalate oxidase gf-	2.03922	9.6e-08
Traes_3B_13E045F8D.1	oxalate oxidase gf-	2.03922	9.6e-08
Traes_5AS_946254F01.2	mitochondrial gtpase 1	2.03654	0.045852
Traes_5BL_65826E1A1.1	heat stress transcription factor b-1-like	2.02954	0.0308115
Traes_6AL_6099A61F0.1	atpase family aaa domain-containing protein 3-like	2.02597	0.0190584
Traes_2AS_72C4C0EAC.1	cysteine-rich receptor-like protein kinase 10-like	2.02488	0.0443997
Traes_3AL_F21CA90C2.1	lrr receptor-like serine threonine-protein kinase	2.02461	0.0427878
Traes_1DS_26E6C748F.1	acc oxidase	2.02305	0.000613927
Traes_4BL_C576BC33C.1	flavoprotein wrba	2.02194	4.96768e-07
Traes_6DL_8B1038920.2	riboflavin biosynthesis protein chloroplastic	2.02048	1.6754e-08
Traes_7DS_D4801B9DC.1	phi-1-like phosphate-induced protein	2.01996	0.00103734
Traes_7DS_587BEA50E.1	phosphate-induced protein 1	2.01815	0.000505818
Traes_7AS_14DE5D999.2	abc transporter c family member 10	2.01793	0.000244738
Traes_2DL_194C61EBA.1	pathogenesis-related protein 1	2.01722	3.85264e-05
Traes_5DL_D794C8995.3	probable lrr receptor-like serine threonine-protein kinase at1g07650-like isoform x1	2.01497	1.06536e-07
Traes_6DS_57A6B04A9.1	cysteine-rich receptor-like protein kinase 10-like	2.01352	8.41387e-05
Traes_6BS_2996C7AD8.1	serine threonine protein kinase	2.01295	3.30516e-05
Traes_5DL_BE801C3B3.2	dna-directed rna polymerase i subunit rpa1-like	2.01078	0.00660514
Traes_5BL_F855CAEFF.1	hypothetical protein TRIUR3_01279	2.00837	3.50031e-06
Traes_5BL_A80E47C5F.1	phosphate carrier mitochondrial-like	2.00796	0.00973127
Traes_2DL_0DF79FB00.8	receptor-like protein kinase	2.00639	7.16427e-12
Traes_7BL_E14B151E3.2	indole-3-glycerol phosphate synthase	2.00507	7.90052e-10
Traes_5DS_9AC3019A3.1	pumilio homolog chloroplastic-like	2.00445	4.10554e-09
Traes_7BS_CF247665F.1	pleiotropic drug resistance protein 2-like	2.00422	0.00688485
Traes_7DS_996B0734B.1	methyltransferase-like protein 13	2.00291	0.0385077
Traes_4BL_B4F048033.1	calcium-transporting atpase plasma membrane-type-like	1.99725	1.55932e-07
Traes_2AS_958327519.3	phenylalanine ammonia-lyase	1.99613	0.00177532
Traes_3DL_A46119F9F.1	lysine decarboxylase-like protein	1.99231	0.00160234
Traes_7DL_CC2CD0C73.1	lipid binding protein	1.99056	0.0464322
Traes_2BL_3339784CA1.3		1.98989	0.00562513
Traes_3DL_6AC24A37E.2	uridine 5 -monophosphate synthase-like	1.98888	0.000405393
Traes_4DS_5A7ABE019.1	glycine-rich rna binding protein	1.98492	0.00124913
Traes_6DL_D5710F970.2	pepsin a	1.98407	0.048459
Traes_5DL_68DF8DF53.1	probable inactive purple acid phosphatase 27-like	1.98346	0.0287334
Traes_5DL_74A8F0652.2		1.98263	9.21068e-05
Traes_1DL_3FCC9F92E.1	hd repeat domain-containing protein	1.98252	4.45522e-08
Traes_5AL_D272DD940.2	protein kinase chloroplastic-like	1.98222	0.00331165
Traes_7AS_8CC30284A.3	abc transporter c family member 10	1.98126	5.18881e-16
Traes_2DL_2BA772DB5.1	cbl-interacting protein kinase 23	1.98044	1.17058e-11
Traes_3AS_B45D1D4FC.2	tpa: wak receptor-like protein kinase family protein	1.97605	0.015652
Traes_7DS_CDF069696.1	abc transporter c family member 10	1.97556	8.84691e-07
Traes_2BL_C8F030038.2	probable l-ascorbate peroxidase chloroplastic-like	1.97366	0.00160455
Traes_7DL_7CBA513CB.1	cinnamoyl- reductase 1-like	1.97139	0.000505818
Traes_6AS_F23158B25.1	germin-like protein subfamily 3 member 2	1.97121	0.00093038
Traes_2AS_EC4ADE04E.1	phenylalanine ammonia-lyase	1.97031	3.01301e-05
Traes_7BL_F0868B391.1	60s ribosomal protein l30	1.96967	0.0484613
Traes_3AL_E402EF78D.1	lrr receptor-like serine threonine-protein kinase	1.96657	0.00133264
Traes_1DL_A1045C6C2.2	probable calcium-transporting atpase plasma membrane-type-like	1.96599	0.0439057
Traes_1BS_FA0EFB1B8.2	acc oxidase	1.96538	0.00628819
Traes_5BL_2B5F91E4B.1	large subunit gtpase 1 homolog	1.96335	0.0072684
Traes_4AS_D4EDEAF05.2	calcium-transporting atpase plasma membrane-type-like	1.9602	4.05407e-05
Traes_2BL_29F5B2711.1	probable leucine-rich repeat receptor-like protein kinase at5g49770-like	1.95895	0.0151337
Traes_2AL_50DD61AB0.1	cytokinin-o-glucosyltransferase 3	1.95893	0.000295608
Traes_4AL_52A7262C9.2	lipase family expressed	1.95694	0.00634755
Traes_6AL_27B8E50C4.1	quinone oxidoreductase pig3-like	1.95692	5.68437e-06
Traes_5AL_922FDD124.2	probable lrr receptor-like serine threonine-protein kinase at1g07650-like isoform x1	1.95685	1.70942e-07
Traes_4DS_A091B052F.1		1.95639	1.22004e-09
Traes_6AS_9BA8C3E7F.4	tyrosine-sulfated glycopeptide receptor 1	1.95314	0.00110942
Traes_5BL_619A5623A.1	probable inactive purple acid phosphatase 27-like	1.9531	0.00148146
Traes_2BS_0AF3C934E.2	12-oxophytodienoate reductase 5-like	1.95165	1.30982e-10
Traes_2AL_DF6889ED1.2	elicitor-responsive protein 3-like	1.94944	9.16905e-05
Traes_7AS_9E8A814C2.1	calcium-transporting atpase plasma membrane-type-like	1.94932	2.60006e-15
Traes_5BL_8B9B2D843.2	aba-responsive protein	1.94824	0.0372697
Traes_3B_2F5720343.1	crt homolog 1-like	1.94633	4.83074e-06
Traes_2AL_279C94831.1	amine oxidase flavin domain-containing protein	1.94281	3.31477e-06
Traes_1DL_0706A4E89.1	glucan endo- -beta-glucosidase 13	1.93858	0.00098408
Traes_5AL_FE6E41DC1.2	u-box domain-containing protein 33	1.93714	0.000290091
Traes_7DL_5218A650F.1	stripe rust resistance protein yr10	1.93712	0.0384781
Traes_3AL_0ADC0FCFD.1	mitochondrial-processing peptidase subunit beta	1.93667	0.045448
Traes_5BL_990EB109A.1	duf231 domain containing family protein	1.9352	0.033569
Traes_5BL_557B0C330.1		1.93176	8.76854e-16
Traes_5BS_F8AEA1089.2	quinolinate synthetase a-related family protein	1.93031	0.00523181
Traes_5DL_FD04EBB2F.1	ferredoxin- chloroplastic-like	1.92926	0.000393149
Traes_7DL_98FC4C336.2	50s ribosomal protein l1-like	1.9251	0.0150608
Traes_1DL_645A2ECC0.1	probable glutathione s-transferase gstu6-like	1.92435	0.00021932
Traes_7DL_69B489A07.13	ct099	1.92392	0.0477692
Traes_1BS_420105401.5	retrotransposon unclassified	1.92389	0.00269087
Traes_6DL_237C26703.1	quinone oxidoreductase pig3-like	1.92338	2.07745e-07
Traes_6AL_27DFA0577.1	ribosomal rna methyltransferase nop2-like	1.92163	0.0356486
Traes_2DL_69EB061DB.1	adenosylhomocysteinase	1.92123	0.00163884
Traes_1DL_9A2E377F0.1	alpha-galactosidase precursor	1.92003	0.0335773
Traes_4DL_5C688784F.1	pathogenesis-related protein 1	1.9187	0.00969897
Traes_5BL_97404AAAC.1	auxin induced protein	1.91841	0.036547
Traes_7DS_A2F956FD8.1	phosphate-induced protein 1	1.91614	0.000981448
Traes_7AS_7E39DDA85.2	lrr receptor-like serine threonine-protein kinase	1.91593	0.00617714
Traes_6AL_E6FD1E7AD.1	calcium-dependent protein kinase 5	1.91327	0.00712336
Traes_7BS_7ACA0B10A.2	squamosa promoter-binding-like protein 1	1.91006	8.76555e-05
Traes_6DL_DF084B211.1	adp-ribosylation factor	1.90556	0.0181597
Traes_4DL_2338677F8.1	phospholipid-transporting atpase 1-like	1.90503	0.00156731
Traes_7BS_1898C90C1.1		1.90501	3.79565e-12
Traes_5AL_30E203667.1	wall-associated receptor kinase 3	1.90486	0.00127645
Traes_1BL_33E84DB5D.1	alpha-galactosidase precursor	1.90383	0.0273475
Traes_6AL_4C3C78DF2.1	glucuronosyltransferase pgsip6-like	1.90284	3.67982e-06
Traes_2DL_606A24195.1		1.90178	2.84143e-05
Traes_2BL_CF47A74CC.2	ethylene-responsive transcription factor 1a-like	1.90131	0.0162086
Traes_2AS_2FBCA527B.2	cysteine-rich receptor-like protein kinase 41	1.90102	1.53739e-05
Traes_7BS_B5D747D41.1	glutaredoxin-related-like protein	1.89896	0.0292379
Traes_4DL_246D6F19B.1	chaperone protein dnaj	1.89864	0.0204951
Traes_1DL_5572BA753.2		1.89787	0.0469466
Traes_6BL_38857B770.1	cellulose synthase-like protein e2	1.89502	3.90437e-05
Traes_5DL_62A4CE1CC.2	c-repeat binding factor 9	1.89131	0.0363372
Traes_6AL_BC90E95BB.1	riboflavin biosynthesis protein chloroplastic-like	1.89092	4.62965e-05
Traes_2DS_C33451CF4.1		1.89045	0.00418839
Traes_3B_EE56EFF1D.1	4 protein	1.88346	0.00200922
Traes_6AS_D537A116B.1	glutathione chloroplastic-like	1.88254	0.00592591
Traes_3DL_5667DA734.2	disease resistance protein rpm1	1.88215	0.000854516
Traes_1DL_A6553EC96.1	bowman-birk type wound-induced protease inhibitor	1.88109	0.00123065
Traes_6BL_F37AE8BAB.1	adp-ribosylation factor	1.87878	0.00682121
Traes_6AS_48348060E.1	ribosomal rna large subunit methyltransferase i-like	1.87859	0.000176096
Traes_2BS_53271997D.1	lrr receptor-like serine threonine-protein kinase	1.87721	0.00998287
Traes_6DL_8D2D914D7.2	map kinase kinase	1.87631	0.0108692
Traes_7BL_9ED230790.1	fiber protein fb34	1.87566	0.0312594
Traes_4DS_ABE885434.1	auxin-inducible protein	1.87514	0.00117732
Traes_7BS_17B99F895.1	calcium-transporting atpase plasma membrane-type-like	1.87507	2.62222e-09
Traes_6BS_7CD68C354.2	cell division control protein 50	1.87394	9.01488e-10
Traes_2DS_AC92A08E0.1		1.87292	1.28613e-07
Traes_1BL_C40D1B0CC.1	bowman-birk type wound-induced protease inhibitor	1.87276	0.000997301
Traes_4AL_759A74D71.1	protein srg1	1.86882	0.0122661
Traes_2BS_338B2681F.1	subtilisin-chymotrypsin inhibitor-2a	1.86848	0.0117273
Traes_6BL_F9F065E7F.1	nudix hydrolase 3-like	1.86493	0.000352515
Traes_1AS_88CF20B0A.2	leucine aminopeptidase chloroplastic-like	1.8642	4.66357e-07
Traes_4DL_6EBF0647F.1	33-kda secretory protein	1.86402	0.0310561
Traes_3B_5C86FA7F7.2		1.8626	0.000140207
Traes_6DS_E34FC6279.1	acyltransferase-like protein chloroplastic-like	1.86116	0.0105673
Traes_5AL_9FCA8F2C1.1	probable protein arginine n-methyltransferase 1-like	1.86	0.0232147
Traes_5BL_E635E3E6F.2	serine threonine kinase-like protein abc1040	1.85992	0.0347736
Traes_7BL_6EF469A1F.1	lysine histidine transporter 1-like	1.85687	2.42106e-06
Traes_3B_66030FC3B.1	probable calcium-binding protein cml36-like	1.85672	0.00654098
Traes_6BS_9C7ED2A9D.1	o-methyltransferase zrp4	1.85534	0.00074874
Traes_7BL_534E47BA4.1	probable serine threonine-protein kinase at5g41260-like	1.85137	0.00321775
Traes_1BS_6A84E22E2.1	hxk7_orysj ame: full=hexokinase-7 ame: full=hexokinase-6	1.85073	0.0337689
Traes_5DL_8DFB259AB.21	protein transparent testa 12	1.85022	1.21136e-09
Traes_7BL_C46BC291C.1	heavy metal transporting p1b-atpase 2	1.84992	0.0134895
Traes_1AL_DC43D6836.1		1.84835	0.000548013
Traes_6DS_9CB9A1BCA.1	o-methyltransferase zrp4	1.84775	1.13986e-10
Traes_1BL_51774DCD7.1	bowman-birk type wound-induced protease inhibitor	1.84763	3.60865e-06
Traes_6AS_D3AA43E2B.1	pr17c precursor	1.8476	0.00178352
Traes_6AS_4B4B67337.1	serine threonine protein kinase	1.84599	0.00227969
Traes_5BL_BD3EBE983.2	yth domain family protein 2-like	1.8405	0.000625216
Traes_4AL_015A5C163.3	serine threonine-protein kinase	1.83904	0.00352214
Traes_3AS_23C329660.2	kda heat shock protein	1.83847	4.93107e-09
Traes_2DL_18577A96D.1	branched-chain-amino-acid aminotransferase chloroplastic-like	1.83816	0.0026278
Traes_3B_F7B798D01.2	transaldolase 2	1.8341	9.39399e-08
Traes_6AS_B0A856AF6.1	rab3 gtpase-activating protein catalytic subunit-like	1.834	0.0236336
Traes_5BL_0DB47CE0A.2	uncharacterized transporter ybr287w-like	1.83356	9.19593e-05
Traes_2BL_A60E22001.2	probable s-acyltransferase at3g18620-like	1.83167	0.0061214
Traes_6BS_89265ECAD.1	subtilisin-like protease	1.83159	7.31719e-06
Traes_2AL_D66EA2EB5.1	cbl-interacting protein kinase 23	1.82473	8.65433e-17
Traes_7BS_4B7EAA36C.1	calmodulin-binding heat-shock protein	1.82461	0.00948998
Traes_1BL_1314058E4.1		1.82429	1.18835e-05
Traes_2BL_FFF96039E.2	branched-chain-amino-acid aminotransferase chloroplastic-like	1.82419	0.000406186
Traes_1BL_E977DCEF3.1		1.82336	7.67048e-06
Traes_3AS_829F7EBD1.1	lrr receptor-like serine threonine-protein kinase	1.82184	0.0193755
Traes_5BL_3A2322B2E.2	probable protein arginine n-methyltransferase 1-like	1.81957	0.00599967
Traes_7DL_1ED6863DA.2	e3 ubiquitin-protein ligase rglg2-like	1.81905	1.14031e-10
Traes_5BL_F664C293E.1		1.8188	3.06622e-16
Traes_4AS_7C72912D0.1	#NAME?	1.8179	0.00826326
Traes_1DS_937EB36CF.2	disease resistance protein rpm1	1.81782	0.00533914
Traes_6BS_865BFF5F4.1	subtilisin-like protease	1.81675	1.02e-06
Traes_6BS_865BFF5F4.1	subtilisin-like protease	1.81675	1.02e-06
Traes_1BL_1AA872E89.1	probable nitronate monooxygenase-like	1.81672	2.28402e-07
Traes_4AS_254B6D654.4	phosphoenolpyruvate carboxykinase	1.81396	0.00159253
Traes_7AS_B97E6044F.1		1.81333	0.031064
Traes_5BS_B593A6FB7.1	glucan -beta-glucosidase	1.80989	0.013076
Traes_6AL_1463614EC.2		1.80902	0.0121499
Traes_2AL_BCE7C0010.1	map3k protein kinase(mitogen-activated protein kinase)	1.80745	0.0321348
Traes_3AL_7353BBF10.2	histone acetyltransferase hac-like protein 1	1.80631	0.0282207
Traes_4BS_7A3875F22.1	auxin-inducible protein	1.80548	5.91417e-06
Traes_6DL_8828FB150.1	calcium-dependent protein kinase 5	1.80527	1.30346e-09
Traes_7DL_AF4FA72A1.1	indole-3-glycerol phosphate chloroplastic	1.80501	0.0151568
Traes_5DL_D255C3055.2	protein sda1 homolog	1.80417	0.00490007
Traes_7AL_530CAE15B.1	map kinase	1.80222	1.15306e-07
Traes_6BL_AAB167E90.1	calcium-dependent protein kinase 5	1.80128	2.42692e-05
Traes_7DS_904CC3EB5.1	calcium-transporting atpase plasma membrane-type-like	1.80069	2.43005e-11
Traes_4BL_3BBD6D752.1	pyruvate decarboxylase isozyme 2	1.80024	0.0328435
Traes_7BL_0D3422654.1	type ii nad h dehydrogenase	1.80003	0.00347081
Traes_1BL_80EEC6A4B.1	protein brassinosteroid insensitive 1	1.79584	0.000106728
Traes_5AL_66D8F6463.2	atp sulfurylase	1.79506	1.81056e-13
Traes_1BS_CD0B11493.4	acetylornithine mitochondrial-like	1.79459	0.000804216
Traes_2AS_6B52B5150.1	cysteine-rich receptor-like protein kinase 10-like	1.7935	1.52774e-05
Traes_5AS_61A0D9DD6.1	pumilio homolog chloroplastic-like	1.79321	6.93567e-05
Traes_2AS_26DA90311.1	mate efflux family protein 5-like	1.78981	0.0006538
Traes_5DL_E4B8E8D7D.2	purple acid phosphatase 2-like	1.78978	0.011562
Traes_6AL_BC90E95BB1.1	riboflavin biosynthesis protein chloroplastic-like	1.78898	0.011071
Traes_2DL_BEE6ED35B.1	rna binding protein	1.7886	0.0149165
Traes_6DL_18CB2742C.1	brown planthopper-induced resistance protein 1	1.78744	6.29347e-22
Traes_4DL_42B87B551.1	chitin elicitor-binding protein	1.7874	1.91494e-07
Traes_6BS_B844D6558.2	swi snf-related matrix-associated actin-dependent regulator of chromatin subfamily a member 3-like 2-like	1.786	0.00800929
Traes_6DS_357919158.2	cell division control protein 50	1.78558	9.50192e-07
Traes_1BL_ACD20249A.2	notchless protein homolog	1.78377	0.0250623
Traes_4BS_1D0369514.2	obtusifoliol 14alpha-demethylase	1.78285	7.58127e-07
Traes_4AS_60155447D.2	pyruvate decarboxylase	1.78239	2.00423e-07
Traes_2DS_239C01C02.1	basic chitinase	1.78118	2.11828e-08
Traes_4AL_2FC39B934.1	disease resistance protein rpm1	1.78118	0.00517247
Traes_7DL_B75C691DC.2	disease resistance protein rpm1	1.7799	0.0231608
Traes_5BL_416FC1C4B.2	dna-directed rna polymerase i subunit rpa1-like	1.77893	0.0131929
Traes_1BS_FB3E0601A.2		1.77815	0.0234289
Traes_1BS_DD5A71BAF.1	acyl- -binding domain-containing protein 5-like	1.77662	0.0464322
Traes_2DL_FAF4631B2.1	nitrate transporter	1.77596	0.0425761
Traes_4BL_A8C6FBEB6.1	wrky transcription factor 46	1.77583	0.00158659
Traes_6DL_CC87CFA38.2	glucuronosyltransferase pgsip6-like	1.77508	1.64525e-05
Traes_4BL_2ACE03C35.1	mlo protein	1.77374	3.65494e-09
Traes_7BS_66163ADFE.1	amino-acid acetyltransferase	1.7732	0.00458429
Traes_5AS_800E3C564.1	syntaxin-related protein nt-syr1	1.77281	9.07233e-07
Traes_6DS_B0201AFBC.1	exosome complex component rrp45	1.77251	0.0151934
Traes_5AL_DA8DC6467.2	glutamine--fructose-6-phosphate aminotransferase	1.76759	0.00431168
Traes_6DS_345C62BE6.1		1.76579	1.01682e-06
Traes_4AL_23624E9EA.2	cell number regulator 13-like	1.76535	0.000710539
Traes_5AS_A21865D2A.1	epoxide hydrolase 2	1.76446	0.0243241
Traes_2DL_83EBEFBDC.1	vacuolar defense protein	1.76385	0.003423
Traes_3AL_19E74C4E4.1	mate efflux family protein 9	1.76338	0.00446384
Traes_6DL_0CE0B6493.2	hva22-like protein a-like isoform x1	1.76324	0.00703384
Traes_3B_BA3BE6093.2	calmodulin-binding transcription activator 4	1.75637	0.00232791
Traes_4DS_3D70C7840.1	oxalate oxidase gf-	1.75615	0.000943736
Traes_3AL_58B8BF68F.1	magnesium transporter nipa2-like	1.75552	0.0464925
Traes_5DL_5D6AE05C1.1	protein srg1	1.75551	2.56664e-06
Traes_2AL_2394F534B.1	aldolase-type tim barrel family protein isoform 1	1.75545	0.00160027
Traes_2BL_3CBEB9C31.1	adenylate kinase	1.75337	0.0063183
Traes_1AL_47E11A477.1	probable nitronate monooxygenase-like	1.75317	2.74481e-07
Traes_7BS_6EBE7C904.1	probable glycerophosphoryl diester phosphodiesterase 1-like	1.75269	0.000487235
Traes_1AL_136EC2A52.1	cyanate hydratase	1.75141	0.0397483
Traes_6BS_6ED53953A.1	fatty acid elongase	1.75035	0.0225907
Traes_5BS_B8C03A27E.1	probable ribosome biogenesis protein rlp24-like	1.74729	0.0283611
Traes_7DL_3CE000E38.1	bzip transcription factor 60-like	1.74698	0.0104284
Traes_4DL_0A609D263.1	tropinone reductase-like protein	1.74567	0.000282996
Traes_7DS_3BD0BF4B6.2	protein srg1	1.74437	0.00185848
Traes_1AL_1E4739F82.2	methyltransferase-like protein mitochondrial-like	1.7443	0.0392153
Traes_6BL_C9E94B924.1	nitrilase 2	1.74109	0.0136796
Traes_5AL_D6D568F0E.2	transcription factor bhlh79-like	1.74102	0.044486
Traes_2BL_CCD296233.1	stress enhanced protein chloroplastic-like	1.74078	0.000968851
Traes_7BL_8C24C1025.1	heavy metal transporting p1b-atpase 2	1.73835	2.02116e-06
Traes_7DL_DB32ADFAE.1	type ii nad h dehydrogenase	1.73744	3.22828e-05
Traes_3B_9A61DFBAA.2	abc transporter c family member 3-like	1.73635	1.60614e-08
Traes_6BL_DE564E871.2	quinone oxidoreductase pig3-like	1.73612	0.0218087
Traes_4BS_64FB912EE.1	xyloglucan endotransglucosylase hydrolase	1.73407	0.00139322
Traes_5BL_3B2B6C933.2	kh domain-containing protein	1.73373	0.0302819
Traes_6BL_CC530E1C0.1	formate dehydrogenase mitochondrial-like	1.73181	9.47385e-06
Traes_4AL_26567AFFC.2	probable glutathione s-transferase gstu6-like	1.73085	2.14632e-05
Traes_4DS_D21EF1607.1	carbohydrate transporter sugar porter transporter	1.73034	0.026712
Traes_3B_21BBB6A08.1	graves disease carrier protein	1.72954	1.14706e-05
Traes_7BL_2F25DB5F6.1	copine family isoform 1	1.72818	0.00024641
Traes_7DS_CEA53BF661.1	phi-1-like phosphate-induced protein	1.72817	3.17822e-05
Traes_5AL_800481A96.2	f-box lrr-repeat protein 10-like	1.72473	0.000154054
Traes_2BL_6F116D0CA.1	cytokinin-o-glucosyltransferase 3	1.72092	0.0216217
Traes_4DL_64B877D01.1	l-allo-threonine aldolase	1.72011	0.0126472
Traes_2BL_C051606EA.1	phenylalanine ammonia-lyase	1.71908	0.01667
Traes_6DL_59D92543A.1	ribosomal rna methyltransferase nop2-like	1.71835	0.0068541
Traes_5AS_3D61D4401.1	dead-box atp-dependent rna helicase 27	1.71743	0.0374482
Traes_2DL_4CFD341D6.2	probable lrr receptor-like serine threonine-protein kinase at1g56130-like	1.71724	1e-09
Traes_2DL_4CFD341D6.2	probable lrr receptor-like serine threonine-protein kinase at1g56130-like	1.71724	1e-09
Traes_6AL_79A8397C3.3	protein kinase chloroplast	1.71586	0.0200264
Traes_7AL_C253DE882.2	alpha beta hydrolase domain-containing protein 17c-like	1.71533	0.0271637
Traes_7AL_81A545A54.2	mitogen-activated protein kinase	1.71346	0.000164734
Traes_7AS_76E4DFA74.2	nucl1_orysj ame: full=nucleolin 1 ame: full=protein nucleolin like 1	1.71315	0.00902884
Traes_1AL_326B4C863.1	bowman-birk type wound-induced proteinase inhibitor wip1-like	1.71067	3.00937e-05
Traes_7AL_1A21E8798.2	endoplasmin homolog	1.70924	6.038e-06
Traes_7AL_1A21E8798.2	endoplasmin homolog	1.70924	6.038e-06
Traes_2BL_7E87B8320.1	anthranilate synthase component ii	1.70831	0.00020125
Traes_3AL_D5BD43788.1		1.70666	0.00298291
Traes_7DS_5DBF1BD6C.7	probable phosphatidylinositol 4-kinase type 2-beta at1g26270-like	1.70564	0.000337064
Traes_6DS_E40C27230.1	lectin-domain containing receptor kinase	1.70562	0.000931901
Traes_7BS_F5DA84E4F.1	pleiotropic drug resistance protein 5	1.7053	0.000519641
Traes_2DS_9825B7EB1.1	26 kda endochitinase 1	1.70422	0.00153794
Traes_3B_40E8424C9.1	udp-glycosyltransferase 87a1-like	1.70359	0.00121044
Traes_3DS_A49C7987F.1	receptor serine threonine kinase pr5k	1.70226	0.00114507
Traes_2BL_2F1728CDC.1	udp-galactose transporter 1-like	1.70151	0.00107485
Traes_2AL_C0BC1CE02.2	phytol kinase	1.70132	0.0193209
Traes_7DL_52E8B36BB.2	hypothetical protein F775_03707	1.70063	0.0220324
Traes_1BL_27164634E.1	disease resistance rpp13-like protein 1	1.70043	0.04063
Traes_2AL_B418D6172.2	glycerol kinase	1.69995	6.80413e-13
Traes_4AL_63F62F96F.1	snap25 homologous protein snap33-like	1.69959	0.000358803
Traes_5BL_4B4BEC652.1		1.69868	1.6135e-05
Traes_5BL_4B4BEC652.1		1.69868	1.6135e-05
Traes_4BS_B65D6CC31.2	lipase family expressed	1.69371	0.00468545
Traes_2BS_29FB79919.2	cysteine-rich receptor-like protein kinase 10-like	1.69318	0.000591852
Traes_4DL_8CE055F15.1	ascorbate peroxidase	1.69146	2.1828e-09
Traes_4DS_3C8A8F7B9.1	cell number regulator 13-like	1.69012	0.0126146
Traes_3B_0B45CE6A2.1	uridine 5 -monophosphate synthase-like	1.68858	1.11403e-05
Traes_5AS_45075D4F0.1	gdp-l-galactose phosphorylase 1-like	1.68775	5.82909e-05
Traes_3B_57C9BB466.1	e3 ubiquitin-protein ligase rglg2-like	1.68726	0.0111547
Traes_1DS_92D0315C6.2	secologanin synthase-like	1.68656	0.00143973
Traes_1BL_50723B2C8.1	leucyl-trna cytoplasmic	1.68501	0.0383663
Traes_4DL_4DD8BAC21.1	vacuolar cation proton exchanger 2-like	1.68413	0.00088786
Traes_6BL_1A31159F3.1	ribosomal rna methyltransferase nop2-like	1.68227	0.0248366
Traes_5DL_755C6F58F.1		1.68213	0.0444818
Traes_1AL_5DA69A7AC.2	midasin-related family protein	1.67815	0.0485969
Traes_2DL_1D912517E.1	14-3-3 protein	1.67761	3.37715e-05
Traes_1DS_B73C8DE93.2	acetylornithine mitochondrial-like	1.67692	6.71866e-05
Traes_3AL_EE6D735DF.1	serine palmitoyltransferase 2	1.67605	1.00537e-06
Traes_1BS_06283FB09.1	endoglucanase 14-like	1.67573	0.0287585
Traes_4AL_1C6E2A6BF.1	endoplasmic oxidoreductin-1-like	1.67531	0.000882234
Traes_5DL_6BFE305FD.1	pleiotropic drug resistance protein 5-like	1.67444	0.00016116
Traes_4BS_0F601AE0D.1	vacuolar cation proton exchanger 2-like	1.67416	4.85915e-06
Traes_6AL_60AFB444B.2	nitrilase 2	1.6733	6.69153e-07
Traes_2BL_0501BC320.2	myb-related protein	1.67325	2.24208e-05
Traes_6BL_63FB12617.4	cyclic nucleotide-binding transporter 1 isoform 1	1.67296	0.00583047
Traes_4DL_19236866D.1	zinc finger protein constans-like 13	1.67275	0.021289
Traes_7DS_B1A1906F8.2	probable glutathione s-transferase gstu6-like	1.6686	0.00984549
Traes_2AL_D0DDA4776.1	arogenate dehydratase prephenate dehydratase chloroplastic-like	1.66614	0.000108179
Traes_5BL_23B4F9132.1	protein sawadee homeodomain homolog 1-like	1.66549	0.00715731
Traes_2DL_B0054AAC7.2	serine threonine-protein kinase receptor precursor	1.66394	0.00243314
Traes_7AS_C6F34B2E3.1	guanine nucleotide-binding protein alpha-2 subunit	1.66354	0.00482757
Traes_7BL_F326A04E9.1	n-(5 -phosphoribosyl)anthranilate isomerase	1.66338	0.0189662
Traes_6BL_48979D7AF.2	riboflavin biosynthesis protein chloroplastic	1.66289	5e-09
Traes_6BL_48979D7AF.2	riboflavin biosynthesis protein chloroplastic	1.66289	5e-09
Traes_5DL_FA51A1F01.1	emb: isoform partial	1.66178	0.0476119
Traes_4AL_38B1ACFF0.5	ring finger protein 5	1.66128	0.00098408
Traes_2AS_E77AB4BD1.1	nodulation receptor kinase	1.66104	0.0172621
Traes_2BL_EAFC5CF3D.1	ribosome maturation protein sbds-like	1.66074	0.00186717
Traes_1BL_57819993D.1	abc transporter g family member 28-like	1.66054	7.35465e-06
Traes_6DS_880F7228F.2		1.66	0.00106028
Traes_3DL_71815C593.1	e3 ubiquitin-protein ligase rglg2-like	1.65884	0.00583274
Traes_7DS_AEAC5A726.2	abc transporter c family member 10	1.65826	2.07165e-10
Traes_1BL_058EB225D.1	transferring glycosyl	1.65546	1.52774e-05
Traes_7BL_73A039E13.2	transmembrane protein 184c-like isoform x1	1.6549	0.0171876
Traes_3AL_028E24CDE.1	ring u-box superfamily protein with arm repeat domain isoform 1	1.65375	0.0064966
Traes_2DS_0FF13778E.2	cysteine-rich receptor-like protein kinase 10-like	1.65294	1.82945e-07
Traes_4BL_A33273FF8.3	glucose-6-phosphate 1-dehydrogenase isoform 1	1.65228	0.0158073
Traes_1BS_66A76DFC2.1	3 -n-debenzoyl-2 -deoxytaxol n-benzoyltransferase-like	1.64998	0.00379774
Traes_1AL_91970EBB9.1	probable anion transporter chloroplastic-like	1.64982	0.0372623
Traes_5BL_ED3D8AC16.2	nac transcription factor	1.64704	0.00107485
Traes_5DL_5102E4BB3.1	thylakoidal processing peptidase chloroplastic	1.64664	4.384e-06
Traes_5DL_5102E4BB3.1	thylakoidal processing peptidase chloroplastic	1.64664	4.384e-06
Traes_2BL_E0FA64132.1	cop9 signalosome complex subunit 5a-like	1.64575	0.0273588
Traes_4DL_BCA20D7B4.1	ribosome biogenesis protein tsr3 homolog	1.6442	0.0201194
Traes_2AL_F64B48E36.1	synaptic vesicle 2-related protein	1.64257	0.00193733
Traes_2BS_88E423F22.2	mate efflux family protein 5-like	1.64195	0.00500724
Traes_2AS_992505271.1	hypoxia induced protein conserved region containing protein	1.6404	0.00490174
Traes_7DS_91647DECC.1	probable glutathione s-transferase gstu6-like	1.63931	2.25147e-11
Traes_2AS_A98443C3A.2	angio-associated migratory cell protein	1.63865	0.000960481
Traes_3B_5EFB9A61F.2	nbs-lrr partial	1.63517	1.21198e-05
Traes_5DL_DB8A076AB.1	pirin-like protein at1g50590-like	1.63466	0.0337253
Traes_4DS_35DD2F4B9.2	endoplasmic oxidoreductin-1-like	1.63449	0.000262528
Traes_3B_181BA33CF.1	transcription factor iiib 60 kda subunit-like	1.63425	0.0171251
Traes_1AL_63A09CA16.1		1.63383	0.00707415
Traes_4BL_C4A35201C.1	60s ribosomal protein l23	1.63379	0.00967993
Traes_7BS_EC453C646.2	pleiotropic drug resistance protein 5	1.63105	1.30435e-05
Traes_5BL_59E02504D.1	ripening-related protein 2-like	1.62903	0.0350709
Traes_5BL_E956B149A.2	glutathione transferase gst 23-like	1.62898	0.0397855
Traes_7DL_FB75EA9C3.2	map kinase	1.62844	9.36945e-09
Traes_4DS_314D29362.9	g-type lectin s-receptor-like serine threonine-protein kinase at5g24080-like	1.62711	0.0128395
Traes_4DL_B75BA7E6C.1	fatty acid desaturase	1.62664	0.00332797
Traes_1BS_AC2BB761D.2	brain protein 44-like protein	1.62649	0.00617714
Traes_2BL_8F1E5D5D9.1	probable aldo-keto reductase 2-like	1.62518	0.0250166
Traes_7BL_992E1F443.4	map kinase	1.62496	0.00488088
Traes_5BL_6D66F8604.1	senescence-associated protein	1.62465	0.000236552
Traes_1BS_BCC2C28A7.2	nucleoporin-like protein	1.62305	0.0270305
Traes_7AL_8AB23776E.2	e3 ubiquitin-protein ligase rglg2-like	1.62253	2.5251e-11
Traes_5DL_AD4335AE2.2	5 -3 exoribonuclease 2	1.62249	0.00736063
Traes_4DL_89E7DEB82.2	serine palmitoyltransferase 1	1.6222	0.000173177
Traes_5DS_4D71C4069.2	atp-dependent dna helicase 2 subunit ku70-like	1.62212	0.0355419
Traes_4DL_CBD89C78D.1	gdp-mannose transporter gonst3-like	1.6215	2.47439e-09
Traes_7DL_3632B8F7B.1	endoplasmin homolog	1.62109	0.00411977
Traes_3DL_03516502B.1	crt homolog 1-like	1.62108	0.018094
Traes_2BL_23AD9FE71.1	nad -binding rossmann-fold superfamily protein isoform 1	1.62047	9.50179e-09
Traes_6DS_29D622C12.1	dna polymerase v	1.62028	0.0146813
Traes_6DL_FAD59E515.1	protein lutein deficient chloroplastic-like	1.62006	0.0141839
Traes_1AS_3D323BAC9.1	alanine aminotransferase	1.6148	0.000808797
Traes_6DL_CFEE687CF.2	myb-related protein myb4	1.6147	0.0152462
Traes_7DL_DF9BB0988.1	geranyl pyrophosphate synthase	1.61408	1.75896e-05
Traes_5DL_0C5F4342D.1	zinc-finger protein wzf1	1.61383	0.00234619
Traes_4DL_05711A2B1.2	ring zinc finger domain superfamily protein	1.61226	0.0176772
Traes_3B_FBE2447AA1.1	glucan endo- -beta-d-glucosidase	1.61209	7.05356e-06
Traes_4AL_92E1FDAEE.1	amino acid binding	1.61025	0.0137702
Traes_1DS_55E91A134.2	transcription factor pif1-like	1.60895	0.0404066
Traes_4AS_1FF67D54C.1	flavoprotein wrba	1.60738	1.05119e-07
Traes_5DS_BDE53BB5F.1	pumilio homolog chloroplastic-like	1.60648	0.00320711
Traes_6DS_1DEB9EA6F.1	4-hydroxyphenylpyruvate dioxygenase	1.60525	0.00022107
Traes_1BL_C9DE3E14F.1	heavy metal-associated protein	1.60478	5.59267e-06
Traes_1BS_4DFA1AFBB.1	leucine aminopeptidase chloroplastic	1.60445	0.00293746
Traes_7DS_8E26B32D9.1	hydroxymethylglutaryl- synthase-like	1.60433	0.0111192
Traes_7AL_74A907D7F.1	geranyl pyrophosphate synthase	1.60428	0.000935969
Traes_4DL_623532BDA.1	partner of y14 and mago-like	1.60295	0.0435007
Traes_5DL_61ECD451B.1	wall-associated receptor kinase 3	1.60274	0.00515563
Traes_1AL_C176529A3.1	tpa: ring zinc finger domain superfamily protein	1.60187	0.0430107
Traes_2BS_B8E7189CF1.1	protein	1.60118	0.000522412
Traes_5DS_DA324AE92.1	quinolinate synthetase a-related family protein	1.60009	0.00761592
Traes_7BL_A42023251.2	dolichyl-diphosphooligosaccharide--protein glycosyltransferase 48 kda subunit-like	1.59707	0.0015128
Traes_5BL_94F42F9A7.1	#NAME?	1.597	0.0101556
Traes_4DL_7677A83A8.1	casp-like protein gsvivt00013502001-like	1.59642	0.00757503
Traes_6AS_CE8BAAE7A.2	calcium-dependent protein kinase	1.59556	0.000178975
Traes_2BS_7E82A5E2A.1	abc transporter g family member 11-like	1.59134	0.00712559
Traes_5AS_710247B67.1	scarecrow-like protein 9-like	1.59072	0.0376363
Traes_1DL_A17D0D20B.1	probably inactive leucine-rich repeat receptor-like protein kinase at5g48380-like	1.59006	1.28833e-05
Traes_5DL_62DEF8361.1	ethylene insensitive 3-like 3	1.58889	0.00676732
Traes_5DL_BCEFD69DA.1	atp sulfurylase	1.58859	2.02571e-08
Traes_2BS_41BB88428.2	sugar transporter erd6-like 5-like	1.5852	0.00757496
Traes_2AS_BA55E613D.2	2-oxoglutarate mitochondrial-like	1.58275	0.0200057
Traes_4AL_7B7DBF916.6	disease resistance protein rpm1	1.58251	0.000824436
Traes_2BL_F9E12C3E4.1	diacylglycerol kinase 5-like	1.58237	4.21374e-10
Traes_4AL_F23B2CEFB.2	protein disulfide isomerase	1.58146	0.000421697
Traes_2BL_BF579ED6B.2	glucose-6-phosphate 1- cytoplasmic isoform	1.58034	1.45e-07
Traes_2BL_BF579ED6B.2	glucose-6-phosphate 1- cytoplasmic isoform	1.58034	1.45e-07
Traes_2DL_1B242A393.1	probable inositol transporter 2-like	1.57982	0.0429975
Traes_6BL_9415F46CB.1	type i inositol- -trisphosphate 5-phosphatase cvp2	1.57865	0.00643439
Traes_6DS_352313CDF.1	glutathione synthetase	1.57676	0.00647751
Traes_7AS_342973D401.5	probable phosphatidylinositol 4-kinase type 2-beta at1g26270-like	1.5725	0.00715731
Traes_6AS_CD1841D05.2	bax inhibitor 1	1.57178	1.75641e-06
Traes_4BS_E60607AE5.1	disease resistance protein rpm1	1.57149	0.00389044
Traes_6DL_82FB7DA8B.2	protein sur2	1.57146	0.0301606
Traes_4DS_DBB636978.2	auxin-repressed kda protein	1.57132	1.42704e-09
Traes_7DS_A994EAC97.1	spermidine synthase 1	1.57079	0.0435104
Traes_1BL_F01FD0B63.1	nucleolar protein 56-like	1.56973	0.0317865
Traes_4BL_F15D3655D.1	arginine biosynthesis bifunctional protein chloroplastic-like	1.56929	0.000366262
Traes_2DL_06E6A2543.1	glucose-6-phosphate 1- cytoplasmic isoform	1.56913	5.35273e-07
Traes_1DL_6776BA925.2	retrotransposon ty3-gypsy expressed	1.56869	0.0341105
Traes_2BL_4A1181B731.1	iron-phytosiderophore transporter protein yellow stripe 1	1.56822	0.0101799
Traes_3AL_945AEAD5B.1	calreticulin-3 precursor	1.56659	1.37763e-14
Traes_1AS_C261D2216.1	glucan -beta-glucosidase	1.56656	0.00162443
Traes_4AL_9BCB37710.2	glutamate decarboxylase 1	1.5656	0.00171268
Traes_5BS_8A07A2FC0.2	dead-box atp-dependent rna helicase 9-like	1.56558	0.0246095
Traes_3B_FBE2447AA.1	glucan endo- -beta-d-glucosidase	1.56434	8.38565e-05
Traes_5BL_79572CE25.1		1.56426	0.0191887
Traes_2DL_1C7E64067.1	nad -binding rossmann-fold superfamily protein isoform 1	1.5622	7.46426e-07
Traes_5AL_CC4FD30DA.1	cell wall invertase	1.56202	0.0240619
Traes_1DL_28EA794BA.1	disease resistance protein	1.56117	0.0192597
Traes_6BL_AEC9A661A.2	glucuronosyltransferase pgsip6-like	1.56083	0.0201806
Traes_1DL_9F998F9D7.1	lipid phosphate phosphatase 2-like	1.55957	0.0084801
Traes_1AL_B64E75138.1	cytochrome p450 734a1-like	1.55946	0.014454
Traes_7BS_93A86D7A11.1	probable phosphatidylinositol 4-kinase type 2-beta at1g26270-like	1.55893	0.021642
Traes_3AL_F03FB85C1.1	exocyst complex component exo70b1-like	1.55862	0.000272201
Traes_5DL_A11093627.1	lrr receptor-like serine threonine-protein kinase	1.55752	0.0234289
Traes_3AS_FD018268B.1	abc transporter c family member 3	1.55717	3.25201e-07
Traes_1BS_06BB96937.1	gdsl esterase lipase at1g09390-like	1.55438	0.00552819
Traes_6AS_236AF32FD.1	er molecular chaperone	1.55429	0.00662685
Traes_2AL_1AE31EB64.2	vacuolar defense protein	1.55416	0.0147238
Traes_4BS_2A7D13468.2	sulfite exporter family protein	1.55402	0.000313736
Traes_5DS_8F276498A.1	probable lrr receptor-like serine threonine-protein kinase at1g56140-like	1.55168	0.0407331
Traes_1BS_902194375.1	fam203 family protein ddb_g0276861-like	1.55109	0.00730528
Traes_5DL_6CBF61AA4.1	zinc finger protein 1-like	1.55108	0.0312919
Traes_5BL_1126D831F.2	receptor-like protein kinase feronia-like	1.55071	9.79368e-07
Traes_2BS_DD5C37A41.1	ring-h2 zinc finger protein	1.55031	0.0271676
Traes_5DL_8492D9716.2	translation initiation factor eif-2b subunit delta-like	1.54996	0.0126863
Traes_7DL_B00F9E29B.2	n-(5 -phosphoribosyl)anthranilate isomerase	1.54986	0.000102629
Traes_7AL_F3ED3303D.1	t-complex protein 1 subunit epsilon-like	1.548	0.0333837
Traes_1AL_DA0EE1337.2	fructose- - cytosolic-like	1.54793	0.0255879
Traes_5BL_FF9AA4B58.1	ferrochelatase- chloroplastic	1.54774	0.000289862
Traes_4BL_19FA6DCAD.1	ascorbate peroxidase	1.54766	9.70193e-05
Traes_2BL_4EF274D5E.2	mitochondrial inner membrane protease atp23-like	1.54592	0.0354445
Traes_3B_9A9BF184C.1	transcription factor bhlh128-like	1.54507	0.00701996
Traes_7BL_95B1705A2.2	mitogen-activated protein kinase 4	1.5447	1.49641e-05
Traes_4BS_3DC4BC5BF.1	dna binding protein	1.54458	0.01467
Traes_7AS_F907B749C.1	protein binding protein	1.54448	0.0322396
Traes_1DS_F3A99134B.2	isovaleryl- dehydrogenase mitochondrial-like	1.54438	0.000564791
Traes_7BL_251D13E32.2	hypothetical protein F775_03707	1.54414	9.54518e-05
Traes_3DL_FDF16DA7B.1	mannosyl-oligosaccharide glucosidase	1.5435	0.000760047
Traes_1DL_C734DD45D.1	importin subunit beta-1	1.54302	0.00962307
Traes_3DL_9BDAB2EC2.1	histone-lysine n-methyltransferase ashr3-like	1.54301	0.00703384
Traes_4DL_E0534979C.1	heme binding	1.54223	0.00324662
Traes_3B_1FA6BCBCF.2	usp family protein	1.54205	7.31955e-06
Traes_2BL_FDFA55060.1	non-functional nadph-dependent codeinone reductase 2-like	1.54126	0.0191887
Traes_2BL_60B4F6818.1		1.54065	0.0132616
Traes_3B_D0C82BB3A.1	glucan endo- -beta-d-glucosidase	1.54056	6.89069e-06
Traes_2AL_E2F8D46CE.2	myb-related protein	1.54047	0.0170551
Traes_7DL_7803A2E53.2	t-complex protein 1 subunit epsilon-like	1.53991	1.84998e-05
Traes_3B_E35C05090.1	mannosyl-oligosaccharide glucosidase	1.53753	0.0146526
Traes_7AS_639FE7F61.1	guanine nucleotide-binding protein alpha-2 subunit	1.53681	0.0326215
Traes_4AS_DA0EDA77E.1	gpn-loop gtpase 1-like protein	1.53244	0.00575203
Traes_6AL_635A78EBD.1		1.53234	0.0112512
Traes_3AL_D426C4603.1	potassium channel akt1-like	1.5316	0.000132323
Traes_3AS_DE5832BF8.1	nac domain-containing protein 74	1.53132	0.000131403
Traes_4AL_8907101BD.1	probable n-acetyl-gamma-glutamyl-phosphate chloroplastic-like	1.53076	2.32656e-10
Traes_4DS_26272902A.1	protein disulfide isomerase	1.53034	0.0336422
Traes_7AL_9F8C57492.1	lysine histidine transporter 1-like	1.52998	0.0423619
Traes_2BS_7E04C0EE9.1	probable calcium-binding protein cml44-like	1.52848	0.0189131
Traes_2BS_82AD7423C1.1	uncharacterized loc101208164	1.52727	0.000612558
Traes_4AL_DFB6AF6AA.2	guanine nucleotide-binding protein alpha-2 subunit	1.52673	5.9147e-07
Traes_7AL_25850F96F.1	bzip transcription factor 60-like	1.52628	0.0128331
Traes_4DS_AEB645E0A.1	probable n-acetyl-gamma-glutamyl-phosphate chloroplastic-like	1.52577	4.83074e-06
Traes_7AL_B454397E7.1	zinc finger ccch domain-containing protein 13-like isoform x2	1.52553	0.00716467
Traes_1AL_1BFD68AB8.1	chitinase 1	1.52548	0.00163759
Traes_2AL_5925A665E.2	mate efflux family protein 5	1.52516	0.0132929
Traes_5AL_DD9559147.1	receptor-like protein kinase feronia	1.5245	0.0293549
Traes_5BS_4DE52F9BA.2	autophagy-related protein 10	1.52443	0.0207846
Traes_2DL_59D310517.2	probable l-ascorbate peroxidase chloroplastic-like	1.52362	0.0284683
Traes_2AL_074F05306.2		1.52355	0.0217447
Traes_6BS_FFACFB6AA1.1		1.52104	1.55974e-06
Traes_6AS_E4D8385B0.1	lrr and nb-arc domains-containing disease resistance protein isoform 1	1.51933	0.0143711
Traes_5BS_4BF0F2F1B.1	receptor-like protein kinase haiku2-like	1.51813	0.0405124
Traes_3DL_7A05DE1E1.1	serine palmitoyltransferase 2	1.51799	0.00018715
Traes_5AL_9837AA11A.1	ubiquitin-conjugating enzyme e2 2-like	1.51752	0.00111744
Traes_3B_64150F113.1	dnaj homolog subfamily c member 3 homolog	1.5169	0.000210407
Traes_3B_27780D55B.1	lysine decarboxylase-like protein	1.51464	0.00389044
Traes_7AL_7B680A58E.2	brassinosteroid insensitive 1-associated receptor kinase 1 precursor	1.51393	0.00220945
Traes_3B_B01559854.1	ankyrin-repeat protein	1.5137	0.0128659
Traes_5AS_535E8EC9E.2	guanylate kinase	1.51363	3.375e-06
Traes_5AS_535E8EC9E.2	guanylate kinase	1.51363	3.375e-06
Traes_1BL_5E6348229.1	signal peptidase complex catalytic subunit sec11a-like	1.51214	0.0176291
Traes_7DL_6293CE644.1	probable serine threonine-protein kinase at5g41260-like	1.51182	0.0247898
Traes_3B_1C2D55EE7.1	predicted protein	1.51116	0.003423
Traes_4AL_CCD48C37B.1	protein srg1	1.51112	0.0126128
Traes_7BL_870E640C5.3	endoplasmin homolog	1.50784	0.00197461
Traes_7AL_CDA956087.3	n-(5 -phosphoribosyl)anthranilate isomerase	1.50747	0.00240568
Traes_7DS_AA896818F.1	guanine nucleotide-binding protein alpha-2 subunit	1.50724	0.000192214
Traes_1DL_87CA40510.1	nuclear control of atpase protein 2-like	1.50599	0.0309035
Traes_2BL_375C8F452.2	serine threonine-protein kinase receptor precursor	1.50481	0.0231785
Traes_2AL_7F64A38C7.2	glucose-6-phosphate 1- cytoplasmic isoform	1.50458	2.65134e-05
Traes_4DS_75DE54E94.2	glutamate-rich wd repeat-containing protein 1-like	1.5044	0.0484236
Traes_4AS_B50BC531A.1	t-complex protein 1 subunit beta	1.50431	0.00612949
Traes_4BS_9B0243EEA.2	wd repeat-containing protein 82-b-like	1.50402	0.0444138
Traes_3B_5B523DBB3.1	glucan endo- -beta-d-glucosidase	1.50295	0.0132616
Traes_4AS_3C90613EE.1	cbl-interacting protein kinase 10	1.50276	0.0136625
Traes_7DS_5BDB31EE6.1	gdsl esterase lipase at5g45910-like	1.50238	7.10793e-05
Traes_5AL_3505B85AB.1	aspartic proteinase-like protein 1-like	1.50215	0.00198215
Traes_2BS_8B3768783.3	ethylene receptor	1.50204	0.0129346
Traes_5AL_41FA47792.1	maternal effect embryo arrest 14- partial	1.50169	0.0127396
Traes_5BL_F167D5635.2	probable lrr receptor-like serine threonine-protein kinase at1g07650-like isoform x1	1.50011	3.09704e-05
Traes_7DL_D63DBB6C5.2	ureide permease expressed	1.50001	0.0223343
Traes_1BL_2F31FBFAF.1	electron transfer flavoprotein-ubiquinone mitochondrial-like	1.49913	0.030596
Traes_5BL_7F56360BF.1	zinc finger protein 1-like	1.49867	0.00480262
Traes_4AS_1EEC3AC50.4	ring zinc finger domain superfamily protein	1.49816	0.0421086
Traes_1DS_54B3EABE1.1	heat shock 70 kda protein 4l	1.49807	0.0306758
Traes_2AL_8B12E1146.1	60s ribosomal protein l5-1-like	1.49802	0.00884765
Traes_7AL_BFBB2AD1E.2	nac domain-containing protein 21 22	1.49675	0.00600355
Traes_1DL_90E3FC8F5.1	calcium-dependent protein kinase	1.49673	0.00027899
Traes_7BS_85FA8E828.1	protein bobber 1-like	1.49637	0.0416892
Traes_4BL_FD212A495.1	protein lrp16	1.49622	0.0259515
Traes_4DL_C2F35966E.2	calmodulin-binding transcription activator 1-like	1.49556	0.000254417
Traes_2DS_F467ADBE7.1	ribonuclease 1	1.49546	0.00712559
Traes_4BS_E79CB87B7.2	isoform 1	1.49464	1.00298e-11
Traes_7DL_A5269C73F.2	heavy metal transporting p1b-atpase 2	1.49451	2.21455e-05
Traes_7DL_6D84217D0.2	grx_c4 - glutaredoxin subgroup i	1.49438	0.0334572
Traes_4AS_0E668DF0C.2	serine palmitoyltransferase 1	1.49433	0.000600677
Traes_7AL_57449DF04.2	translation elongation factor efg ef2 protein isoform 1	1.49346	0.0134361
Traes_5DL_2408DACC6.1	nac transcription factor	1.49344	0.0227787
Traes_2AS_FA3F483D6.1	sumo-activating enzyme subunit 2-like	1.4925	0.000270202
Traes_7BL_FD95DCAED.1	serine-threonine kinase receptor-associated protein	1.49195	0.0254598
Traes_6DL_3D072DB07.2	thioredoxin-like 3- chloroplastic-like	1.49182	0.00520997
Traes_4BS_1DCF82CB7.1	carbohydrate transporter sugar porter transporter	1.49177	0.0347736
Traes_7DL_BDD45DB24.2	nac domain-containing protein 21 22-like	1.49078	0.0307014
Traes_1DS_CFB835F0E.1	glucan -beta-glucosidase	1.48831	1.40877e-05
Traes_3B_D7D21F9F8.1		1.48671	9.217e-06
Traes_3B_D7D21F9F8.1		1.48671	9.217e-06
Traes_6BS_0BDACE205.1	peroxidase 70	1.48652	0.00185111
Traes_3DL_9DFCC5F37.1	alternative nad h dehydrogenase 1	1.48622	2.53066e-05
Traes_5AL_74532EE6C.5	probable calcium-transporting atpase plasma membrane-type-like	1.48617	6.47636e-09
Traes_3B_FBE2447AA2.1	glucan endo- -beta-d-glucosidase	1.48396	0.0185732
Traes_5BL_5137B9617.2	calcium-transporting atpase plasma membrane-type	1.48392	4.92737e-07
Traes_4BS_D6B47E60D.2	serine threonine protein kinase	1.48318	0.0204951
Traes_4BS_2B95BC31D.2	auxin-repressed kda protein	1.48295	0.00124696
Traes_1BL_B08DFCFE9.1	probably inactive leucine-rich repeat receptor-like protein kinase at5g48380-like	1.48283	0.00152875
Traes_1DL_260008870.1	bowman-birk type wound-induced proteinase inhibitor wip1-like	1.482	1.26735e-05
Traes_3AL_60B6CD0A5.2	scarecrow-like protein 14-like	1.48085	0.00302989
Traes_7BL_7199520DE.2	cell number regulator 13-like	1.47798	0.0301321
Traes_5BS_06FF08B85.1	acyl- -binding domain-containing protein 5-like	1.47651	0.000427225
Traes_6AL_6FF2ED257.1	b3 domain-containing protein os02g0598200-like	1.47546	0.0377087
Traes_7AL_CA59B4626.2	af378856_1 at4g19390 t5k18_170	1.47538	2.63523e-05
Traes_7DS_D6E2D4E20.2	hydroxymethylglutaryl- synthase	1.47497	0.0250424
Traes_4DL_60B937917.2	mlo protein	1.47483	3.68009e-09
Traes_2DL_82F691792.1		1.47479	0.00866614
Traes_3AS_957DFAA3B.1		1.47477	0.0105173
Traes_2AL_F974CFFC2.1	nad -binding rossmann-fold superfamily protein isoform 1	1.47249	0.00355267
Traes_5DL_7514D124D.2	abc transporter c family member 4-like	1.47149	0.0253669
Traes_7DL_CAE1B9597.2	btb poz domain-containing protein at1g04390-like	1.47144	0.0439057
Traes_1BL_7479183FB.1	importin subunit beta-1	1.4713	0.0466377
Traes_7AL_C81A9E290.1	otu domain-containing protein ddb_g0284757-like	1.47121	0.0444295
Traes_4BL_98B3C3F2F.2	chitin elicitor-binding protein	1.47	0.0114644
Traes_2AL_21B8BCA9C.1	#NAME?	1.46897	3.64744e-07
Traes_3B_A62F1D89C.1	disease resistance protein rpm1	1.46835	0.0165218
Traes_5DS_502FB4BFA.1	quinolinate synthetase a-related family protein	1.46735	0.00523181
Traes_3B_1178C3A2A1.6	6-phosphogluconate decarboxylating	1.46729	3.90805e-06
Traes_5AL_23B24917C.2	ferrochelatase- chloroplastic	1.46594	0.00271806
Traes_1BL_6401A85E7.1	argininosuccinate chloroplastic-like	1.46542	0.000134381
Traes_3DL_B62A5FB0E.3	abc transporter b family member 4-like	1.46465	0.00538266
Traes_2BL_525F94D2C.2	probable protein phosphatase 2c 44-like	1.46433	0.00412899
Traes_3B_86CA26CDB.1	branched-chain-amino-acid aminotransferase-like protein chloroplastic-like	1.46421	0.000417165
Traes_6AS_472331C3D.1	protein phosphatase 2c family protein	1.46346	6.0927e-07
Traes_6DS_11D3FDCC9.2	thiosulfate transferase	1.46342	3.49068e-10
Traes_5BL_F1E1934A0.1	beta-cyanoalanine synthase	1.46207	0.003391
Traes_4DS_1B3554F1F.1	pescadillo homolog	1.4619	0.035023
Traes_1BL_C5CD09285.1	mitogen-activated protein kinase 6-like	1.46025	6.89103e-07
Traes_2AL_B7FC2C090.2	stem-specific protein tsjt1-like	1.46008	0.0132616
Traes_1AL_48FDAC1B3.1	probably inactive leucine-rich repeat receptor-like protein kinase at5g48380-like	1.45886	0.00020202
Traes_1DL_DB746BA49.1	transferring glycosyl	1.45882	0.0269681
Traes_2DL_70BCF7E69.1	glucuronosyltransferase pgsip6-like	1.45858	0.0125417
Traes_2AL_F7B9FE79F.1	probable importin-7 homolog	1.45852	0.00730528
Traes_4DL_DEC59DAC4.1	arginine biosynthesis bifunctional protein chloroplastic-like	1.45819	0.00372325
Traes_5AS_EB3D432A9.1	n-carbamoylputrescine amidase-like	1.45782	0.0092998
Traes_4DL_CA9D24688.1	calcium-transporting atpase plasma membrane-type-like	1.45691	0.000447435
Traes_2DL_98B2CF28A.1	udp-galactose transporter 1-like	1.45553	0.0342049
Traes_5DL_3E5DAFBC3.1	phosphate carrier mitochondrial-like	1.45498	0.0165932
Traes_1AL_D6A532C66.1	argininosuccinate chloroplastic-like	1.45461	2.39817e-05
Traes_3B_020270AA1.1	zinc finger ccch domain-containing protein 33-like	1.45457	0.0367133
Traes_5AL_3BDFF976D.1	seed maturation protein	1.45442	0.0288984
Traes_1AL_7402A5761.1	chitinase 1	1.4544	0.000213405
Traes_7BS_D0AC9F0A3.2	uncharacterized wd repeat-containing	1.45381	0.00247804
Traes_5AL_8349DE248.1	ornithine aminotransferase	1.45319	0.000858039
Traes_6BS_86BC797DE.1	bax inhibitor 1	1.45293	2.39e-07
Traes_6BS_86BC797DE.1	bax inhibitor 1	1.45293	2.39e-07
Traes_4BL_2D32FE93C.1	predicted protein	1.45293	0.0234244
Traes_7AS_A76DA5B22.1	t-complex protein 1 subunit alpha	1.44963	0.0487799
Traes_5BL_34EED081F.1	probable lrr receptor-like serine threonine-protein kinase at2g16250-like	1.44827	0.0257853
Traes_5BL_6B13EABF1.1	tho complex subunit 3-like	1.44819	0.036547
Traes_2BS_4FF3C8289.1	dna binding protein	1.44735	0.000371669
Traes_3AS_569C0B8FF.2	la-related protein 1-like	1.44694	0.0322396
Traes_6BL_AE7D095E6.1		1.44678	0.000106728
Traes_2DS_2D35BF49B.1	probable proteasome inhibitor-like	1.44631	0.0436258
Traes_5BS_4A820ABB2.1	thaumatin-like protein tlp5	1.44581	7.41217e-09
Traes_2AS_0B6508FD5.2		1.44542	0.00068809
Traes_5BL_3892C17DC.1	probable cinnamyl alcohol dehydrogenase 8d-like	1.44494	1.36009e-06
Traes_4AL_0F1F293DE.1	calmodulin-binding transcription activator 1-like	1.4438	0.0150615
Traes_6BL_B48D251FF.1	brown planthopper-induced resistance protein 1	1.44355	2.32159e-07
Traes_4DL_E25D3DF01.1		1.44091	0.0301321
Traes_4AS_C4001163C.2	gdp-mannose transporter gonst3-like	1.44048	3.64657e-05
Traes_5BS_DCB2B616C.1	thaumatin-like protein tlp5	1.4382	0.00282413
Traes_1DL_C91A5BF61.1	leucine-rich repeat receptor-like serine threonine-protein kinase at2g14510-like	1.43537	0.0309862
Traes_3DL_663081CEA.1	calmodulin-binding transcription activator 4	1.43529	0.00636471
Traes_7BL_DCC6F8306.1	ubiquitin-conjugating enzyme e2 28-like	1.43496	9.90087e-05
Traes_1AL_8EA518264.1	60s ribosomal export protein nmd3-like	1.43466	0.0175315
Traes_1DL_44034A09A.2	methionine aminopeptidase 1a	1.43463	0.017242
Traes_3B_BB54C1761.1	soul heme-binding family protein	1.43437	0.0435007
Traes_3B_E565498CD.2	la-related protein 6	1.43417	0.0187774
Traes_4DL_7ADC14F38.2	probable receptor-like protein kinase at5g56460-like	1.43398	0.000835429
Traes_5BL_FC55C864D.1	ocs element-binding factor 1-like	1.43398	0.0400398
Traes_7DS_2B4611863.2	disease resistance protein rpm1	1.43217	0.0249976
Traes_3B_9FA658D96.1	prli-interacting factor k	1.4319	0.00125764
Traes_7DL_D7072989C.2	translation initiation factor eif-2b subunit gamma-like	1.43166	0.0499826
Traes_2AS_ABE13C79A.1	small nuclear ribonucleoprotein g	1.43153	0.00242926
Traes_2BS_D46E40C29.1	calmodulin-binding transcription activator 2	1.43083	0.000769931
Traes_4DL_15045954F.1	map kinase	1.43073	0.000440829
Traes_5AS_A110BF758.1	carotenoid cleavage dioxygenase	1.43031	0.021991
Traes_3B_32AAAD360.1	protease inhibitor seed storage lipid transfer protein family protein	1.43003	0.0327041
Traes_1DL_729306215.1	ran-binding protein 1	1.42937	0.0492894
Traes_6BS_814D20B55.2	calcium-dependent protein kinase	1.42876	0.00065286
Traes_2AL_57C3C7FAC.1	nucleolin like 2 isoform partial	1.42824	0.0015053
Traes_7AS_069A1FA77.1	shikimate kinase	1.42799	0.00507815
Traes_4BS_D497C4CC9.2	alcohol dehydrogenase 1	1.42791	0.0447799
Traes_1AL_114B29053.1	transferring glycosyl	1.42704	0.0103476
Traes_3DL_E115C9DD3.2	exocyst complex component 7	1.42622	0.0424148
Traes_7AS_E2D5BBB00.1	gdsl esterase lipase at5g45910-like	1.42574	0.000247387
Traes_3DL_41E353D06.1	calreticulin-3 precursor	1.4252	3.67705e-05
Traes_4DS_374DADA2A.1	amino acid permease 3-like	1.42515	0.0393449
Traes_2AL_AE6CC81B2.2	probable lrr receptor-like serine threonine-protein kinase at1g56130-like	1.42427	0.0139312
Traes_6DS_EDD0DCD53.1	potassium channel kat1-like	1.42367	0.0100556
Traes_4AL_FD6A2241D.1	cysteine-rich receptor-like protein kinase 20-like	1.42344	0.000174197
Traes_3DL_A1872A74D.1	metal tolerance protein 5-like	1.42209	0.0223948
Traes_1AS_536E18ACD.2	isovaleryl- dehydrogenase mitochondrial-like	1.42203	9.94593e-05
Traes_5DL_36EDDFB5C.1	cytosolic fe-s cluster assembly factor narfl-like	1.42153	0.0416034
Traes_2DL_21639EB55.2	14-3-3 protein	1.42059	0.009198
Traes_5AL_B7DE48963.1	calmodulin-binding receptor-like cytoplasmic kinase 3	1.42035	0.000921195
Traes_4DS_BEC810C3D.2	inositol-tetrakisphosphate 1-kinase 2-like	1.42002	0.0255879
Traes_6BS_C2B768643.2	4-hydroxyphenylpyruvate dioxygenase	1.41991	0.0315493
Traes_5BS_8068D79C1.1	guanylate kinase	1.41761	0.0462427
Traes_6DS_5C7C9503A.1	metal-dependent hydrolase-like protein	1.41743	0.00490174
Traes_3DS_7C9147219.3	nac domain-containing protein 74	1.41672	0.0311691
Traes_3B_3B3224CD0.1	calreticulin-3 precursor	1.41659	6.30994e-10
Traes_4DL_E23564FB1.1	l-allo-threonine aldolase	1.41595	0.0136332
Traes_5DL_5F223C713.2	ferrochelatase- chloroplastic	1.41422	0.00480501
Traes_5BL_72BE1350E.1		1.41421	0.0448809
Traes_4AL_2A2E81E05.5	isoform 1	1.41347	1.46775e-05
Traes_4AL_E7A048720.3	auxin-repressed kda protein	1.41265	0.0130253
Traes_3DL_32D8BC0CE.2	transaldolase 2	1.41256	5.15367e-07
Traes_5AL_C0A407A93.3	spfh band 7 phb domain-containing membrane-associated protein family isoform 1	1.41252	0.00295407
Traes_3B_292E8BD00.1	abc transporter c family member 3-like	1.41232	0.00666232
Traes_4DL_FE62796BF.2	f-box lrr-repeat protein 10-like	1.40945	0.0249097
Traes_4AL_C318D617D.1	barley stem rust resistance protein	1.40797	0.0496857
Traes_3B_DB22B1280.2	selenium binding protein	1.40787	0.0190087
Traes_1DL_29F70492C.1	abc transporter g family member 28-like	1.40771	0.000344374
Traes_3AS_BB5132E0C.2	deoxynucleoside triphosphate triphosphohydrolase samhd1 homolog	1.40743	0.00494012
Traes_5DL_EF1C26105.1	beta-cyanoalanine synthase	1.40633	0.0495094
Traes_2AL_197BC062C.2	14-3-3 protein	1.40573	2.00652e-05
Traes_4DL_2BEF10792.1	low temperature-induced protein	1.40533	0.000662752
Traes_6DL_A3E5F9D7C.1	ccaat enhancer-binding protein zeta-like	1.4051	0.0242983
Traes_7BS_5BD5329A6.1	nucleolar gtp-binding protein 1	1.40494	0.0407722
Traes_5AS_3F5DE64F8.1	carotenoid cleavage dioxygenase	1.40438	0.0108795
Traes_3B_042BE56E4.2	uncharacterized transporter ybr287w-like	1.404	0.0015689
Traes_6AL_6CCEADD76.1	brown planthopper-induced resistance protein 1	1.40348	4.163e-06
Traes_6AL_6CCEADD76.1	brown planthopper-induced resistance protein 1	1.40348	4.163e-06
Traes_5DS_6674D49C0.2	adp-ribosylation factor	1.40278	1.39077e-05
Traes_2DL_ABA700EBD.1	glycerol kinase	1.40266	3.83111e-05
Traes_7DL_6F6E91869.2	zinc finger (c3hc4-type ring finger)	1.40179	0.0254598
Traes_4DS_BD48EEAD8.2	trihelix transcription factor	1.40139	0.0152977
Traes_5DS_1121EE05F.1		1.4	0.0178967
Traes_2BL_89BD90411.2	elicitor-responsive protein 3-like	1.39838	0.00124669
Traes_5AS_B34E79E8E.1	nuclear export mediator factor nemf-like	1.3978	0.0387012
Traes_4AL_202814DB1.1	dihydroflavonol-4-reductase	1.39763	0.0363372
Traes_3B_2835A3E46.2	hydrophobic protein lti6a	1.39682	0.0499826
Traes_2BS_BBAA04274.1	tpa: leucine-rich repeat family protein	1.39588	0.0336684
Traes_1DS_830C4AC55.1	serine carboxypeptidase 2	1.39559	0.0400951
Traes_4AS_512DDDECB.2	zinc finger protein constans-like 13	1.39491	0.0167498
Traes_4BS_A53FF3236.2	auxin-repressed kda	1.39436	2.44238e-05
Traes_4AL_8B2D0DFD7.2	lipase-related family protein	1.39318	0.0377683
Traes_1DL_A9FBE73D6.1	snf7 family protein	1.39229	0.0335161
Traes_5AL_E1AC12AED.2	thylakoidal processing peptidase chloroplastic	1.39223	0.00184354
Traes_5DL_BB2DEEC83.1	probable cinnamyl alcohol dehydrogenase 8d-like	1.39221	4.60852e-05
Traes_5BS_8068D79C11.1	guanylate kinase	1.39085	0.0389823
Traes_2BL_B3FFF8623.1	arogenate dehydratase prephenate dehydratase chloroplastic-like	1.39055	0.00586638
Traes_1DS_A8BD91E4A.1	phenylalanine ammonia-lyase	1.39002	0.0192506
Traes_5DL_B5FB779B3.1	40s ribosomal protein s29	1.39002	0.0121989
Traes_5BS_89407615E.2	nuclear export mediator factor nemf-like	1.38894	0.00928313
Traes_3AL_8EF6D8BB1.2	calmodulin-binding transcription activator 4	1.38685	0.000219763
Traes_5BL_082C825BB.1	plastid-specific 30s ribosomal protein 1	1.38673	0.00691749
Traes_4BS_5A606CB40.2	dnase i-like superfamily protein isoform 1	1.38621	0.032633
Traes_3B_9D8A5B2F5.2	calmodulin-binding family protein	1.38487	0.00572623
Traes_6AL_52C787626.1	3-isopropylmalate dehydratase small subunit 2	1.38401	0.0462923
Traes_2BL_7713B3533.2	protein argonaute 2-like	1.38259	0.017639
Traes_3DS_C3BA42CF4.1	dnaj homolog subfamily c member 25-like	1.38198	0.0355558
Traes_7AS_095CC335E.1	predicted protein	1.38198	0.0441878
Traes_3B_B5966F991.1	mitochondrial import receptor subunit tom20	1.38093	0.0376601
Traes_3B_525FD4999.1	serine palmitoyltransferase 2	1.38028	0.00173834
Traes_3DL_500F628BA.1	bifunctional epoxide hydrolase 2-like	1.37946	0.00480262
Traes_4DL_5B7C0F2FC.2	argininosuccinate lyase	1.37919	0.0378459
Traes_6DL_5D3264953.1	peptide methionine sulfoxide reductase b5-like	1.37834	0.00558618
Traes_2DS_F3CB9CB73.1	adipocyte plasma membrane-associated	1.37821	3.93345e-05
Traes_3B_714F32CEC.2	methionyl-trna synthetase	1.37805	0.0484214
Traes_1AL_4DEEFA566.1	metal-dependent hd subdomain	1.3768	0.0333837
Traes_2BS_0FF4C3DD0.2	nucleobase-ascorbate transporter 11-like	1.3765	0.0131417
Traes_2DL_C4085D401.1	60s ribosomal protein l5-1-like	1.37643	0.010627
Traes_3B_CBED2F0C1.1	kda heat shock protein	1.37512	0.00214752
Traes_6DL_3DDEE9706.2		1.37409	0.0364024
Traes_5AS_B366838EF.2	glutathione synthetase	1.37257	0.0127434
Traes_4BS_467F3D8E0.1	pescadillo homolog	1.37175	0.0478324
Traes_1BS_F42414E18.1	calcium-transporting atpase endoplasmic reticulum-type-like	1.3716	0.0137199
Traes_4BL_A37F6FD08.3	calmodulin-binding transcription activator 1-like	1.37049	0.0216109
Traes_6BL_F9B204152.1	zinc finger protein 706-like	1.36983	0.0158073
Traes_6AS_7FB8F9A66.1	catalase	1.36866	0.00129622
Traes_4AS_6EDD5ACF7.2	bzip transcription factor	1.36726	0.00590618
Traes_3B_4CCDE8409.1	wak receptor-like protein kinase family protein	1.36688	0.0195938
Traes_5DL_39377FD9E.1	probable inactive leucine-rich repeat receptor-like protein kinase at3g03770-like	1.36661	0.0108768
Traes_5DL_AC94F31AB.2		1.3663	0.0022041
Traes_6BL_5587A259C.1	nitrilase 1	1.36527	0.0156362
Traes_5DL_45FE1799E.1	cysteine-rich receptor-like protein kinase 20-like	1.36456	0.0280023
Traes_5DS_2B00024EF.2	guanylate kinase	1.36417	0.000395326
Traes_4DL_A7ECE81A1.1	anthranilate synthase component i family expressed	1.36255	0.0364024
Traes_5DL_EE5C46106.1	diphosphomevalonate decarboxylase-like	1.36219	0.0318362
Traes_6DL_E026CDE28.1	nicotinamidase 1 isoform 2	1.36197	0.00733398
Traes_5DL_7503D50CA.2	calmodulin-binding receptor-like cytoplasmic kinase 3	1.36144	0.0160177
Traes_4DS_0A7E021B3.2	isoform 1	1.36131	8.04552e-07
Traes_2DL_E65978A75.1	dna ligase 4-like	1.36078	0.00891258
Traes_5AL_12241E50E.1	carbamoyl-phosphate synthase small chain	1.35952	4.23647e-05
Traes_5DL_9425B1DC1.1	plastid-specific 30s ribosomal protein 1	1.35896	0.00507306
Traes_2AS_BAD28E539.1	protein	1.35848	0.00637874
Traes_7BL_360C54FAE.1	tryptophan synthase beta chain	1.35789	0.0204951
Traes_7BS_D95A42867.1	bri1-kd interacting protein 129	1.35714	0.00608515
Traes_3B_1795B9E0B.1	potassium channel akt1-like	1.35616	0.000179727
Traes_3AL_C0F339854.1		1.3555	0.00994626
Traes_2BL_3F2E8556E.1	lrr receptor-like serine threonine-protein kinase	1.35532	0.00162113
Traes_2AL_892B4448E.2	transcription factor pif5	1.35502	0.0120758
Traes_7AL_0AA2FF9F0.1	rna-binding protein 24-a-like isoform x2	1.35255	0.00815661
Traes_4AS_D950EBDB0.2	phospholipid-transporting atpase 1-like	1.35196	0.0417879
Traes_3AL_56B05D87C.1	ankyrin-repeat protein	1.35178	0.00599141
Traes_2AS_506D953C1.1	calmodulin-binding transcription activator 3-like isoform x2	1.35147	0.0110813
Traes_4AL_AA06C6037.2	disease resistance protein rpm1	1.35062	0.00523181
Traes_1BL_5C0E7A70E.2	isopentenyl-diphosphate delta-isomerase i-like	1.35031	0.0493939
Traes_5DS_BD5BEA132.2	gdp-l-galactose phosphorylase 1-like	1.35006	0.000251829
Traes_5BS_5192ACC61.2	glutathione s-transferase	1.34924	0.00163884
Traes_4DS_826900E0C.1	sulfite exporter family protein	1.34743	0.0321348
Traes_5DL_761CB8E23.2	calcium-transporting atpase plasma membrane-type	1.34724	1.57799e-05
Traes_6DS_4F1013186.2		1.34656	0.0234958
Traes_5AL_133FEF770.2	beta-glucosidase 31	1.34429	0.0292379
Traes_5BS_FAE4E3F3E.1	gdp-l-galactose phosphorylase 1-like	1.34334	7.46491e-06
Traes_5BL_EC9A044BC.1	zinc finger protein	1.34165	0.00600062
Traes_4DL_5C0B9E7D7.1	calmodulin-binding transcription activator 1-like	1.34102	0.00241331
Traes_4AS_641F6B847.1	arginine biosynthesis bifunctional protein chloroplastic-like	1.33745	0.00858616
Traes_4BL_DB01D1CC1.1	aquaporin tip4-1	1.33687	0.00113142
Traes_2BS_0D6AD06DA.1	udp-galactose transporter 2-like	1.33649	0.0364024
Traes_1BS_B84EA677D.1		1.33625	0.00151286
Traes_4BS_A8F01CCC5.1	probable n-acetyl-gamma-glutamyl-phosphate chloroplastic-like	1.33607	0.00250112
Traes_1BL_13E2A6068.1	probable leucine-rich repeat receptor-like protein kinase at5g49770-like	1.33514	0.0274862
Traes_3B_29F91AA70.2	pyridoxal phosphate -dependent transferases superfamily protein isoform 1	1.33414	0.00562933
Traes_2DL_2EEFA1640.2	transmembrane protein 184c-like	1.33403	0.00679269
Traes_7AS_44272563D.2	barley stem rust resistance protein	1.33306	0.00800452
Traes_6AS_B8E94E573.1	anthranilate phosphoribosyltransferase-like	1.33197	0.0177317
Traes_6AL_80BA7FA66.1	nucleosome chromatin assembly factor a	1.33123	0.0365899
Traes_4AL_2F7E6536A.2	calmodulin-binding transcription activator 1-like	1.33107	0.0132041
Traes_3AL_1953CF160.2	transaldolase 2	1.33088	0.000395326
Traes_2DS_D05DC56BD.2	calmodulin-binding transcription activator 3-like isoform x2	1.33021	0.00181945
Traes_1AL_C4B40A214.1	gdp-mannose -epimerase 1-like	1.3293	0.00314827
Traes_6DS_FD1509258.2		1.32891	0.000213405
Traes_5BL_F1B805D4A.1	thylakoidal processing peptidase chloroplastic	1.32874	0.015847
Traes_7DL_9A5183D4A.2	transmembrane protein 184c-like isoform x1	1.32692	0.0189249
Traes_4BS_37569EA13.1	ring finger protein 5-like	1.32666	0.0166411
Traes_3DL_5CF784E2A.2	6-phosphogluconate decarboxylating	1.3258	0.0330847
Traes_4AL_AA6783CC4.1	plastid-specific 30s ribosomal protein 1	1.32352	0.00787852
Traes_5BL_FB8D81F20.1	uncharacterized loc101209749	1.32166	0.0249126
Traes_1BL_EDDD35B93.1	snf7 family protein	1.3216	0.0201806
Traes_4AL_313E02864.1	mitogen-activated protein kinase kinase kinase yoda-like	1.32035	0.000395326
Traes_4DL_65AF8424F.2	alcohol dehydrogenase-like 2-like	1.31956	6.09551e-05
Traes_3AL_314D5C929.2	uncharacterized transporter ybr287w-like	1.31938	0.00667204
Traes_2DS_42980B984.1	potassium transporter	1.31809	0.0252044
Traes_3B_91F35A8BA.2	tpa: wak receptor-like protein kinase family protein	1.31787	0.0329098
Traes_2DS_E048D56BB.1	sumo-activating enzyme subunit 2-like	1.31778	0.0309635
Traes_1AS_B1DE9E844.1	brain protein 44-like protein	1.31718	0.0132476
Traes_2DL_DECB6FBDB.1	#NAME?	1.31636	0.000229893
Traes_3AL_A5629C1E4.1	protein gpr107-like	1.31625	0.0239169
Traes_3B_83F0B0296.1	brassinosteroid insensitive 1-associated receptor kinase 1 expressed	1.31605	0.0167921
Traes_2AL_77F3E5201.1	udp-galactose transporter 1-like	1.31573	0.0357826
Traes_4BS_32FB321AE.1	threonine dehydratase chloroplastic-like	1.3153	0.00214244
Traes_5BL_97BEC5636.4	mate efflux family protein 5-like	1.31526	0.0298333
Traes_2AS_D32D110AF.1	dna-directed rna polymerases and iii kda polypeptide	1.31452	0.0397483
Traes_1AL_2F5AF1454.1		1.3142	0.0421754
Traes_5DL_5F97D4DAB.1		1.31411	0.0345039
Traes_1DS_365934D34.2		1.31351	0.0404161
Traes_5DL_2054A21EE.1	transcriptional adapter ada2-like	1.31188	0.0484613
Traes_6DL_829AD2C16.2	ubiquitin carboxyl-terminal hydrolase isozyme l3	1.30989	0.0210363
Traes_1BL_CB7AE51FA.1	calmodulin	1.30952	5.3528e-05
Traes_1BL_CB7AE51FA.1	calmodulin	1.30952	5.3528e-05
Traes_7DS_F5F28CB91.1	proteasome activator subunit 4-like	1.30912	0.0435007
Traes_3DL_1E9A9A2CD.1	carbamoyl-phosphate synthase large chain-like	1.30841	0.0280099
Traes_2AS_2C3FC2736.2	calmodulin-binding transcription activator 2	1.30821	0.0241393
Traes_2AS_CA3EBDF0D.1	hydrophobic protein lti6a	1.30783	0.013985
Traes_3DL_03BC8562C.1	phosphatidylserine decarboxylase proenzyme 3-like	1.30555	0.00703384
Traes_5DS_82EE2BEBC.2	nuclear export mediator factor nemf-like	1.30434	0.0458485
Traes_2BS_4F489C2B9.1	calcium-dependent protein kinase	1.30369	0.00590559
Traes_4AS_A03AC635D.1	chorismate synthase	1.30305	0.00320711
Traes_5DL_04D6E2AB8.1	lrr receptor-like serine threonine-protein kinase rpk2-like	1.30301	0.022253
Traes_7DS_1FF53C667.1	gdsl esterase lipase at5g45910-like	1.30239	0.0265981
Traes_4AS_14B87C3AE.1	argininosuccinate lyase	1.30148	0.0375857
Traes_2BL_CEC7F2D7B.1	isocitrate dehydrogenase	1.30143	0.000397004
Traes_4DS_2A13108A6.1	methylthioribose-1-phosphate isomerase	1.30118	0.00686444
Traes_2DS_3C3A2A12A.2	superoxide dismutase 2	1.30111	9.94593e-05
Traes_3B_83B0AF03C.1	nadh--cytochrome b5 reductase 1-like	1.30098	0.0067217
Traes_4DL_82275C845.1	mitogen-activated protein kinase kinase 1-like	1.3	0.0259515
Traes_4BL_E694C5BEF.1	acyl- n-acyltransferases-like protein	1.29979	0.0304702
Traes_4DL_855A5572E.1	sterol-4-alpha-carboxylate 3- decarboxylating-like	1.29972	0.0222252
Traes_7DL_F21839F9C.1	allantoate chloroplastic-like	1.2987	0.00369714
Traes_5DL_84C398615.2		1.29726	0.0346448
Traes_5DL_44B6B8DCB.1	transcription initiation factor iib	1.29661	0.0151436
Traes_3AL_A6886ACF3.2	ubiquitin fusion degradation protein 1-like protein	1.29656	0.00613614
Traes_2BL_78B69AD87.2	mitogen-activated protein kinase kinase kinase 2	1.29553	0.00676732
Traes_4BL_D59FF84CA.1	chorismate synthase	1.29537	0.000324038
Traes_7AL_5D302F77B.1	ubiquitin-conjugating enzyme e2 28	1.29519	0.000181742
Traes_3DL_85AC242CB.1	brassinosteroid insensitive 1-associated receptor kinase 1 expressed	1.29149	0.0359617
Traes_3DS_DD5EE38D9.1	vacuolar sorting protein 4b	1.28984	0.0454589
Traes_5BL_CE8B75509.1	lrr receptor-like serine threonine-protein kinase rpk2-like	1.28928	0.0244267
Traes_5BL_C43CADB04.1	anthranilate n-benzoyltransferase protein 1	1.28754	0.0141927
Traes_2AL_C59AC8444.1	calmodulin-binding protein	1.28733	0.00169444
Traes_3AS_8EE711E2C.2	protein argonaute 4a-like	1.28629	0.0116731
Traes_5AL_6B2E76ED8.2	cycloartenol-c-24-methyltransferase 1-like	1.28535	0.0282207
Traes_7DS_665A19612.1	cystinosin homolog	1.28525	0.0389774
Traes_1BS_101332870.1	nadp-dependent malic enzyme	1.28349	0.000126882
Traes_1DL_93B8EB7D2.1	argininosuccinate chloroplastic-like	1.28283	0.0261143
Traes_3B_319690489.1	actin	1.28233	0.00994805
Traes_7AS_CFAF9635F.2	disease resistance protein rpm1	1.28044	0.0143711
Traes_2DS_A6B5DDA37.1	eukaryotic translation initiation factor 6	1.27968	0.0187567
Traes_3B_BB738CBEC.1	epoxide hydrolase	1.27924	0.0149263
Traes_6DS_A68DC61AF.1	anthranilate phosphoribosyltransferase	1.27915	0.0496395
Traes_2BS_C091C9182.1		1.27739	0.00762534
Traes_6DL_368A61C3A.1	predicted protein	1.27705	0.0368311
Traes_3B_293EA2209.1		1.27686	0.00662685
Traes_4BL_7F0860AB5.2	gdp-mannose transporter gonst3-like	1.27661	0.0122039
Traes_4DL_BB4D6F40A.1	aquaporin tip4-1	1.27637	0.00120885
Traes_6AS_24BBF81DB.2	cral trio domain sec14p-like phosphatidylinositol transfer family protein	1.27594	0.00119965
Traes_4DS_947B44019.2	disease resistance protein rpm1	1.27508	0.0385747
Traes_6DL_9B0998827.1	nudix hydrolase 3-like	1.27491	0.0148746
Traes_7BL_A51BC9795.1	brassinosteroid insensitive 1-associated receptor kinase 1 precursor	1.27288	0.0341313
Traes_5DL_D5AE9C6F1.1	sodium hydrogen exchanger 6-like	1.27239	0.0430475
Traes_4DS_8290A2CC9.2	mitogen-activated protein kinase kinase kinase yoda-like	1.27219	0.00495937
Traes_2BS_0A777D375.1	ubiquitin carboxyl-terminal hydrolase 24-like	1.27201	0.0346767
Traes_2BS_8FF7A4DD7.1	isopentenyl-diphosphate delta-isomerase chloroplastic-like	1.2705	0.0435007
Traes_2BS_1FE24E02F.1	phosphatase 2c family protein	1.27024	0.00531881
Traes_6DS_3522B8EF6.2	catalase	1.26977	0.0207846
Traes_1DS_F69AA50CA.1	phospholipid-transporting atpase 9-like	1.26977	0.0406558
Traes_5BS_8A0CB097E.1	n-carbamoylputrescine amidase-like	1.26907	0.032633
Traes_2BS_ECB89174C.2	potassium transporter	1.26886	0.034714
Traes_1AS_3CABBFC7E.2	low temprature induced-like protein	1.2688	0.0113792
Traes_3DS_650F1C4CE.1		1.26814	0.000571203
Traes_2DS_BB63C229F.1	phosphatase 2c family protein	1.26726	0.00783343
Traes_7DS_4A73E8704.2	map kinase kinase	1.26512	0.025509
Traes_7AL_971F8A64B.1	allantoate chloroplastic-like	1.26505	0.0072388
Traes_3B_DA0F7F51E.3	PREDICTED: uncharacterized protein LOC102711564	1.2604	0.0140425
Traes_3DL_A466BAECF.1	probable lrr receptor-like serine threonine-protein kinase at1g56130-like	1.25909	0.0487799
Traes_1DS_997E6A4A9.1	derlin-1-like	1.25892	0.0376908
Traes_7DL_0D01F15FF.1	lipid binding protein	1.25831	0.0308769
Traes_5DL_7AA7E1A49.1	ubiquitin-conjugating enzyme e2 2-like	1.25654	0.00421684
Traes_7DL_B3141A94A.2	protein phosphatase 2c 58	1.25612	0.00972637
Traes_6AS_24D438142.2	heterogeneous nuclearribonucleoprotein a2	1.25612	0.0478797
Traes_4BL_9254C78FD.2	alcohol dehydrogenase-like 2-like	1.25551	0.0389166
Traes_1AL_59724705F.1	udp-glucose:glycoprotein glucosyltransferase-like	1.25485	0.0378073
Traes_5DL_412D1CEF6.2	gda2 protein	1.25425	0.00880733
Traes_5DL_4F154BA28.1	carbamoyl-phosphate synthase small chain	1.25287	0.0119787
Traes_6BS_88E9CBED0.1		1.25249	0.0173666
Traes_4AS_D66D1E74F.1	dormancy auxin associated expressed	1.25113	0.0318727
Traes_2DL_7BD6D9C1D.2	calmodulin-binding protein	1.25083	0.00240788
Traes_6DL_D40256437.2	cysteine-rich receptor-like protein kinase 19	1.25018	0.0308212
Traes_5AL_104BAD095.1	succinate dehydrogenase	1.24957	0.00986059
Traes_5DS_581B4DB50.1	glycine-rich rna-binding protein	1.24953	0.00430213
Traes_5AS_7EA6D34BB.1	adp-ribosylation factor	1.24871	0.0333053
Traes_5BL_D7BE0A670.1	ubiquitin-conjugating enzyme e2 2-like	1.24816	0.0070565
Traes_1AS_7BFBBDCE6.1	calcium-transporting atpase endoplasmic reticulum-type-like	1.24751	0.0468802
Traes_7BS_4903EFFE0.5	serine threonine-protein kinase ctr1	1.24696	0.0387489
Traes_7AS_DE1248005.1	aldehyde dehydrogenase family 2 member mitochondrial-like	1.24618	0.00212486
Traes_3AL_9A407BAB0.1	exonuclease 3 -5 domain-containing protein 1	1.24548	0.0429975
Traes_2BL_84B9D3B7E.1	calmodulin-binding protein	1.24462	0.0170087
Traes_2BL_1B2A85367.2	14-3-3 protein	1.24265	0.0053656
Traes_2DS_6957E87F9.1	70 kda peptidyl-prolyl isomerase-like	1.24248	0.020573
Traes_5DS_6429161E7.1	enolase	1.24094	0.00672008
Traes_5BS_8ECE54AC4.1	glycine-rich rna-binding protein	1.24081	0.0037041
Traes_2BL_5A885C3DE.1	aminotransferase y4ub	1.24061	0.00757503
Traes_7DL_F4DA4EB03.1	endo- -beta-d-glucanase	1.23922	0.0314148
Traes_6BS_A679AA5FF.1	cation transport protein chac	1.23734	0.0478
Traes_7DL_9AA218CF0.1	ubiquitin-conjugating enzyme e2 28	1.23703	0.000831841
Traes_1BL_2E51753AE.1	hypothetical protein F775_32361	1.23671	0.0457648
Traes_6BL_B9A04B60D.2	cytosolic glutathione reductase	1.23604	0.0246095
Traes_5AL_A3A8264A8.2	proton pump-interactor 1-like	1.23376	0.00456984
Traes_1AL_99F5BB0D8.1	probable methyltransferase pmt2-like	1.2264	0.0415734
Traes_2AS_B9DEEC647.1	xylulose kinase	1.22534	0.0245039
Traes_1AL_23C084359.1	protein kinase	1.22526	0.0262692
Traes_7BL_660FFDCE2.1	peptidyl-prolyl cis-trans isomerase cyp19-4	1.22186	0.0290179
Traes_3DS_568CD2610.2	peroxisomal fatty acid beta-oxidation multifunctional protein	1.22151	0.0191855
Traes_5AL_C79BC9A6A.1	stem-specific protein tsjt1-like	1.22124	0.00423025
Traes_1DL_AF382E25F.2	non-lysosomal glucosylceramidase-like	1.22021	0.0314185
Traes_3AS_BF93F56AC.2		1.21892	0.0303164
Traes_7BL_50F9E5F65.1	probable phosphatidylinositol 4-kinase type 2-beta at1g26270-like	1.21767	0.0146919
Traes_5AL_68D1269DC.1	adp-ribosylation factor	1.21626	0.0456277
Traes_6AL_AEACFAAA3.2	aspartic proteinase asp1-like	1.21594	0.0395957
Traes_4BL_9421592BC.1	low temperature-induced protein	1.21485	0.0344343
Traes_2BS_425B98155.2	glutamyl-trna amidotransferase subunit a	1.21469	0.045131
Traes_6AL_541B0B87B.1	cytosolic glutathione reductase	1.2118	0.0148767
Traes_2AS_5C7DAFECA.1	phosphatase 2c family protein	1.21012	0.0292379
Traes_7BL_D5E233F60.1	glyceraldehyde-3-phosphate dehydrogenase	1.20794	0.0141046
Traes_4AL_E432524A0.2	kinase superfamily protein isoform 1	1.20596	0.0105369
Traes_7DL_50ED7AFF4.1		1.19847	0.0261243
Traes_2DL_17E028CA3.1	protein	1.19644	0.012389
Traes_1DS_EFDF9CB72.2	gamma-glutamylcysteine synthetase	1.19444	0.0264429
Traes_1BL_9018AA7BA.2	nac domain-containing protein 78	1.1858	0.0321348
Traes_2DL_28DFAC79D.2	probable nucleoredoxin 1-1-like	1.18386	0.0333053
Traes_7DS_3C83C8EF9.2	spindle pole body component 110-like	1.18195	0.0376908
Traes_3DL_1DF6FB1DA.1	brassinosteroid insensitive 1-associated receptor kinase 1 precursor	1.17984	0.036817
Traes_2AL_0BD6646BA.1	aminotransferase y4ub	1.17794	0.0438272
Traes_4AL_61A99532C.1	cbs domain-containing protein mitochondrial-like	1.17503	0.033569
Traes_6AL_033D6C680.1	cold acclimation protein	0.863469	0.043024
Traes_3DS_F49F1818D.1	magnesium-protoporphyrin ix monomethyl ester	0.860522	0.0455721
Traes_2AL_783420E8B.1	glutamyl-trna amidotransferase subunit chloroplastic mitochondrial-like	0.859932	0.0378459
Traes_5BL_4942EAA36.1	protein eceriferum 3-like	0.857754	0.0476119
Traes_7BL_C99BF5CA9.1	50s ribosomal protein chloroplastic-like	0.857288	0.045852
Traes_3DL_2E7AEF61D.1	cytosolic acetyl- carboxylase	0.85595	0.0303217
Traes_3B_E23F2C86F.2		0.854848	0.046162
Traes_2DS_85E22FAC3.1	plastid acetyl- carboxylase	0.854035	0.0355419
Traes_2BS_62A407EAB.1	ferredoxin-dependent glutamate chloroplastic-like	0.853882	0.020573
Traes_4DL_76D2C74E7.2	50s ribosomal protein chloroplastic-like	0.852842	0.0393449
Traes_3B_5F8257360.1	cytosolic acetyl- carboxylase	0.851165	0.0194536
Traes_6AL_796B57628.1	probable isoleucine--trna mitochondrial-like	0.85085	0.0376406
Traes_4BS_0ECAB85C2.1	30s ribosomal protein s13	0.850766	0.0328739
Traes_2BL_9D4244027.2	chaperone protein chloroplastic-like	0.850521	0.0188011
Traes_3B_C921BDF2B.1	inner membrane protein albino3	0.850368	0.0413299
Traes_5DS_D9B8877D3.2	gdp-l-galactose phosphorylase 2-like	0.84947	0.0490191
Traes_6DL_12B2487BC.2	chaperone protein chloroplastic-like	0.849175	0.0255865
Traes_3B_908116490.2	50s ribosomal protein chloroplastic-like	0.84911	0.046679
Traes_4DS_14D2B9829.2	probable receptor-like protein kinase at5g18500-like	0.84908	0.0467019
Traes_1AL_E25202CC2.2	aspartic proteinase oryzasin-1-like	0.848355	0.01354
Traes_2AL_BFEF7FF92.1	chaperone protein chloroplastic-like	0.846916	0.042258
Traes_3B_A995D639F.1	30s ribosomal protein chloroplastic-like	0.846564	0.0335887
Traes_5DL_4862AE72A.1	magnesium-chelatase subunit chloroplastic-like	0.846154	0.0245963
Traes_6AL_FAD6AA1F8.1	translation initiation factor if-3-like	0.845778	0.0357413
Traes_5AL_A2F15F340.2	lysosomal beta glucosidase	0.844843	0.0149263
Traes_3B_AA08194CB.1	protein tic chloroplastic-like	0.844151	0.0193948
Traes_3B_53FF7A343.2	cellulose synthase	0.843633	0.0410593
Traes_5AL_3AB38DAAD.1	31 kda chloroplastic-like	0.843552	0.0210344
Traes_3B_884434C4F.1	protein translocase subunit chloroplastic-like	0.843292	0.0490228
Traes_4BL_CAE2B9155.1	psbb mrna maturation factor chloroplastic-like	0.841336	0.027642
Traes_4AL_BE1AD302B.1	30s ribosomal protein chloroplastic-like	0.84105	0.0226956
Traes_5DL_B6AFD809F.1	endoglucanase 24-like	0.840549	0.0350146
Traes_2DL_30F23E577.1	coproporphyrinogen-iii chloroplastic-like	0.840155	0.0393449
Traes_1AL_1F3DFA098.1	probable homogentisate phytyltransferase chloroplastic-like	0.839695	0.038749
Traes_6BL_1392D6149.2	rna-metabolising metallo-beta-lactamase family protein	0.839538	0.0477198
Traes_6AS_27EB47E05.1	chaperone protein chloroplastic-like	0.839509	0.0207846
Traes_4BL_8A2B296CE.1	30s ribosomal protein chloroplastic-like	0.839062	0.0126128
Traes_2BS_91FF9EB1C.1	plastid acetyl- carboxylase	0.838431	0.0129976
Traes_6BL_708F113B2.1	microtubule-associated protein tortifolia1	0.838393	0.0425267
Traes_1AL_ED72E167A.2	alpha-galactosidase	0.838389	0.0436258
Traes_2BL_185ED969B.1	serine hydroxymethyltransferase	0.838174	0.0386627
Traes_6AS_674971763.2		0.837564	0.0132013
Traes_3AS_7D0D8B4BA.2	magnesium-protoporphyrin ix monomethyl ester	0.836717	0.00668977
Traes_3DL_07178E28A.1	thioredoxin chloroplastic-like	0.836541	0.0376406
Traes_5AL_6AAF021CF.2	low quality protein: scar-like protein 1-like	0.836233	0.0228475
Traes_6DL_C27F090CE.1	otu-like cysteine protease-like	0.83607	0.021325
Traes_4DS_C6648E862.2	signal recognition particle 54 kda chloroplastic-like	0.835734	0.0425196
Traes_4DS_B0F03CF9E.1	peptide chain release factor 1-like	0.835661	0.0468451
Traes_1AS_A87350CAA.1	uncharacterized atp-dependent helicase -like	0.835604	0.0377644
Traes_5DS_90C6C5521.1	mrna for protoporphyrinogen oxidase family protein	0.835483	0.0190087
Traes_2BS_3D89DF0AD.1	omega-6 fatty acid chloroplastic-like	0.835354	0.0225204
Traes_4DS_C23239E6A.2	30s ribosomal protein s5	0.835205	0.0337253
Traes_3AS_4405E0087.1	probable anion transporter chloroplastic-like	0.834887	0.0234012
Traes_3B_64947A4B9.3	zinc knuckle (cchc-type) family protein	0.834501	0.0233274
Traes_1DL_88DD1E468.1	aspartic proteinase oryzasin-1-like	0.833301	0.00498352
Traes_2AS_B78968A63.1	cyclopropane-fatty-acyl-phospholipid synthase isoform 1	0.833196	0.03155
Traes_5DS_775F770D9.1	stromal 70 kda heat shock-related chloroplastic-like	0.83296	0.014437
Traes_1DL_DAE45B4D7.1	protein chloroplastic-like	0.832894	0.0117187
Traes_2AS_20038A755.2	protein strubbelig-receptor family 3-like	0.832726	0.0347736
Traes_7BS_02428324D.1	probable alanine--trna chloroplastic-like	0.832243	0.023013
Traes_5AS_AF90452F5.2	k(+) efflux antiporter chloroplastic-like	0.831951	0.0433656
Traes_3B_B785C85F5.2	leucyl-trna synthetase	0.831923	0.0201806
Traes_5AL_35752FC19.1	chromosome-associated kinesin kif4a	0.831916	0.0189141
Traes_2DS_F947457A4.1	cyclopropane-fatty-acyl-phospholipid synthase isoform 1	0.831865	0.0309635
Traes_6AL_6CD6A9215.2	rhodanese-like domain-containing protein chloroplastic-like	0.831856	0.0268016
Traes_2DL_682D84924.2	protein phosphatase 1 regulatory subunit ppra	0.831653	0.0165221
Traes_4AL_A7E5F01FE.1	histidine kinase 1	0.830937	0.0191855
Traes_2AL_5FF7D6940.1	zeaxanthin epoxidase	0.830642	0.0425761
Traes_3AL_340F1516D.1	cytosolic acetyl- carboxylase	0.830338	0.00636471
Traes_2DL_6E75354B9.2	soluble starch synthase iii-1	0.830306	0.0102279
Traes_4AS_5C2E130E1.1	50s ribosomal protein chloroplastic-like	0.83006	0.00847897
Traes_4DL_CEEDAF3D9.1	50s ribosomal protein l5	0.829431	0.014569
Traes_6BL_B19331453.2	otu-like cysteine protease-like	0.828894	0.0132686
Traes_5DL_67EF60096.1	chromosome-associated kinesin kif4a	0.82886	0.0132543
Traes_6DS_948258DD9.1	heat shock factor protein hsf8-like	0.828576	0.032633
Traes_3DL_303B74AF1.1	zinc knuckle (cchc-type) family protein	0.828572	0.0161192
Traes_1AL_69AE2C429.1	proline-rich family	0.828414	0.0464925
Traes_7DS_2D73415A8.1	acetyl-coenzyme a synthetase	0.828354	0.00963321
Traes_1BL_83B495A4A.2	protein chloroplastic-like	0.82826	0.00617714
Traes_2AL_4D97AE321.1	glutamyl-trna amidotransferase subunit chloroplastic mitochondrial-like	0.827733	0.0397483
Traes_1BL_DDF7D3F25.1	plastidal glycolate glycerate translocator chloroplastic-like	0.827684	0.0176072
Traes_3B_B5E1FEE43.2	calmodulin binding protein	0.827491	0.0140632
Traes_1BS_82B47CBF7.2	translocase of chloroplast chloroplastic-like	0.827411	0.00835488
Traes_5AL_9BB3D36D2.1	chlorophyll a-b binding chloroplastic	0.826911	0.00433269
Traes_6AL_32FADD06A.3	elongation factor chloroplastic-like	0.825929	0.00426932
Traes_2BL_9E3156DB2.2		0.825429	0.0379887
Traes_1AL_E5D710B6D.2	protein chloroplastic-like	0.825363	0.00490174
Traes_2AL_3C99F42A5.1	protein iq-domain 32-like	0.82474	0.0103216
Traes_3B_0D519F4DB.1	probable glucuronosyltransferase os01g0926600-like	0.823858	0.0199298
Traes_5BS_5C3BA5328.1	mrna for protoporphyrinogen oxidase family protein	0.823715	0.0304702
Traes_3B_C6666BB69.2	mar-binding filament-like protein 1-1-like	0.823631	0.0306408
Traes_7BL_0D9074A7E.1		0.823603	0.0154057
Traes_1AS_AEED1F1D7.2	glutamyl trna reductase	0.823541	0.0140972
Traes_3DL_FDC704896.1	cytosolic acetyl- carboxylase	0.823384	0.0244267
Traes_1BL_74B2CA073.2	udp-sulfoquinovose synthase	0.822884	0.0336692
Traes_6BL_CFC9B6ACB.1	translation initiation factor if-3-like	0.822764	0.00851358
Traes_3B_29EA1B8AF1.1	cellulose synthase	0.822604	0.0369475
Traes_7BS_5E72F0204.1	translation initiation factor if- chloroplastic-like	0.82226	0.0089718
Traes_3DS_C74F56379.1	partial	0.821895	0.0067217
Traes_3AL_3D0923988.1	serine threonine-protein kinase nek5	0.821829	0.00822947
Traes_4DL_769E43BEC.1	dead-box atp-dependent rna helicase family protein	0.821578	0.028426
Traes_7AS_98000F43B.2		0.821574	0.0402439
Traes_6DL_66EED0036.1	isoleucyl-trna synthetase	0.821432	0.00523181
Traes_3DL_28FC3DEEB.1	pentatricopeptide repeat-containing protein chloroplastic-like	0.821155	0.0425267
Traes_5DL_3B0E69498.2	probable cellulose synthase a catalytic subunit 5	0.821138	0.00186717
Traes_2BL_047344CB6.1	zeaxanthin epoxidase	0.820909	0.0233313
Traes_7BS_84BC76271.3	31 kda chloroplastic-like	0.820639	0.00562223
Traes_2DL_5DD3B00F8.1	chaperone protein chloroplastic-like	0.820382	0.00899267
Traes_2DL_72D94626E.1	cysteine proteinase 1-like	0.820272	0.00411977
Traes_7DL_0751AED8A.1	transmembrane 9 superfamily member 4-like	0.820045	0.0332735
Traes_3AL_69C3C3A87.1	probable glucuronosyltransferase os01g0926600-like	0.819921	0.0168482
Traes_2BL_323AE051E.1	elongation factor chloroplastic-like	0.819677	0.0016892
Traes_1AS_429D67C42.1	membrane protein	0.819205	0.0455366
Traes_5BS_56822FC9B.1	stromal 70 kda heat shock-related chloroplastic-like	0.819203	0.00573616
Traes_3B_0E953E5F3.2	membrane protein	0.819056	0.0490095
Traes_5BL_0B6F4D56C.1	sterol-regulatory element binding protein site 2 protease containing expressed	0.818992	0.0112332
Traes_4AL_5CF691625.1	protein binding protein	0.818846	0.0176551
Traes_5AL_1F37B022B1.1		0.818605	0.00464844
Traes_5AL_B72E1DD70.1	dead-box atp-dependent rna helicase family protein	0.818542	0.0115322
Traes_4AL_941C0E3EF.2	probable cellulose synthase a catalytic subunit 5	0.818519	0.00143255
Traes_4AS_6875248F8.1	alpha beta-hydrolases superfamily protein	0.818405	0.0181578
Traes_6AL_38CA87B45.2	microtubule-associated protein tortifolia1	0.81824	0.0119281
Traes_6BL_E0B009C43.2	chaperone protein chloroplastic-like	0.818041	0.0117795
Traes_1BL_55033DAE8.2	tubulin alpha-3 chain	0.817221	0.0424148
Traes_2AL_A1336D5A5.1		0.817145	0.0477198
Traes_3AL_470944AB7.2		0.817065	0.0494123
Traes_3DL_B2FD2FBFA.1	cellulose synthase	0.817015	0.00229544
Traes_6DS_9A9EDCD1F.1	quinone oxidoreductase-like protein chloroplastic-like	0.816508	0.0139816
Traes_5AL_EC4DA5C79.1	rhodanese-like domain-containing protein chloroplastic-like	0.816186	0.0175512
Traes_7BS_408B54652.1	translation initiation factor if- chloroplastic-like	0.815605	0.00295407
Traes_3B_2168F0C24.1	udp-glucuronate:xylan alpha-glucuronosyltransferase 1-like	0.815534	0.0233175
Traes_4AL_39EBA159D.1	pentatricopeptide repeat-containing protein chloroplastic-like	0.815454	0.00703297
[truncated: 755 more rows]

## Sheet: defense-related
Gene_ID	Gene_Description	Fold-Change	Adjusted p value
Traes_5DL_43D95A3FE.1	pathogenesis-related protein 1	Inf	0.00185111
Traes_5BL_E0E3EC75D.1	pathogenesis-related protein 1	191.658	0.000804216
Traes_2DL_D267A495A.1	pathogenesis-related protein 5	102.069	0.00379712
Traes_7DL_0FD6D8ED61.2	pathogenesis-related protein 5	90.4074	2.79e-20
Traes_4AL_1F77AED931.1	pathogenesis-related protein 5	89.332	0.0271637
Traes_7BS_AB98E8571.1	pathogenesis-related protein prms	66.0711	9.06e-06
Traes_7DS_10C38526F1.1	pathogenesis-related protein 1	56.0539	0.0195451
Traes_7DS_A6D32CAA9.2	pathogenesis related protein-	32.0277	2.85e-11
Traes_5DS_8F312CB951.3	pathogenesis-related protein 10	23.4316	1.54e-05
Traes_7DS_ABBDA3DBB.1	pathogenesis-related protein prb1-2-like	23.2015	1.05e-05
Traes_7BS_94EB3B3D6.1	pathogenesis-related protein prms	20.6562	1.44e-06
Traes_7DS_5969C1C34.1	pathogenesis-related protein prms	17.6301	0.00102013
Traes_6AL_E3AACC03A.1	pathogenesis-related protein 4	14.744	0.00973127
Traes_7DS_1797D4951.1	pathogenesis-related protein prb1-2-like	14.1296	0.00739202
Traes_7AS_406885D49.1	pathogenesis-related protein prb1-2-like	13.5965	0.000685993
Traes_7BS_8D9D397291.1	pathogenesis related protein-	13.0434	0.0492193
Traes_5AS_FAD05211F.1	pathogenesis-related protein 10	12.017	0.014807
Traes_7AS_FEE6CC75E1.2	pathogenesis-related protein prms	10.962	0.00316086
Traes_6DL_B9F81F7EC.1	pathogenesis-related protein 4	9.22557	0.0070649
Traes_4AL_586359D761.2	pathogenesis-related thaumatin-like protein	8.22349	0.0256847
Traes_1BS_2CDDD5B91.1	pathogenesis-related protein 1	7.53865	0.0226683
Traes_1DL_D5512C9E1.1	pathogenesis related protein	5.36393	0.000793216
Traes_5BS_91BD3E004.1	pathogenesis-related protein 10	5.16821	0.0297825
Traes_4AS_C5AE1BBDD.1	pathogenesis-related protein 1	5.07267	0.000222696
Traes_4DS_8D68714BE.1	pathogenesis-related thaumatin-like protein	3.35323	0.0364754
Traes_5AS_381655EE4.2	pathogenesis-related protein 5	3.05838	1.69e-05
Traes_2DL_194C61EBA.1	pathogenesis-related protein 1	2.01722	3.85e-05
27
Traes_1BL_A5FCA9094.1	chitinase 8	Inf	2.74446e-10
Traes_1DL_4EF40E197.1	chitinase 8	147.981	1.40809e-12
Traes_1AL_E96C0662D.2	chitinase 8	115.204	4.15438e-12
Traes_1BL_265653FAF.1	chitinase 8	46.849	4.24126e-10
Traes_1DL_95936DC50.1	chitinase 8	34.8107	4.75256e-10
Traes_2AL_225DFC16A.1	chitinase 5	7.77148	7.38645e-11
Traes_2BL_2D440C559.1	chitinase 5	6.86148	5.22412e-09
Traes_2BL_E366A5226.1	chitinase 5-like	2.68282	7.92278e-07
Traes_2DL_1CB540BCC.3	chitinase 5-like	2.60016	0.000352515
9
Traes_5DL_828B0D1D0.1	disease resistance response protein 206-like	Inf	0.0220673
Traes_5BL_0A5F46BD9.1	disease resistance response protein 206-like	12.7593	0.000417286
Traes_1DS_FB5D75ECD.1	disease resistance protein rpm1	8.18237	0.00580839
Traes_6BS_B0E9CDCB7.2	disease resistance protein rpm1	6.88928	2.12686e-13
Traes_6AS_45D1CB908.1	disease resistance protein rpm1	5.94667	7.79894e-06
Traes_2AL_7C00D5F70.2	disease resistance protein rga1-like	4.75788	0.0362218
Traes_5AL_327F16598.2	disease resistance protein rpm1	3.92514	0.0359027
Traes_1AS_AAB89883E1.1	disease resistance protein rpm1	3.40179	0.00464469
Traes_2DL_37D967CFC.2	disease resistance protein rps2	3.05596	3.5693e-05
Traes_2DL_37D967CFC.2	disease resistance protein rps2	3.05596	3.5693e-05
Traes_5BL_92A6965F2.1	disease resistance protein rga3-like	2.49184	0.0475986
Traes_6BS_DBD494D6D.2	disease resistance protein rga2	2.04446	0.0385077
13
Traes_2AS_E92C7ABDF.1	mlo-like protein 1	20.4727	0.00369714
Traes_2BS_3F2EDD7AB.2	mlo-like protein 1	16.794	8.72868e-07
Traes_2DS_01D75F7C6.1	mlo-like protein 1	13.9911	3.3223e-05
Traes_2DS_01D75F7C6.1	mlo-like protein 1	13.9911	3.3223e-05
Traes_2BS_DABEABDDC.1	mlo-like protein 1	13.5956	0.00356499
Traes_2DS_DC6CAE528.1	mlo-like protein 1	7.20389	0.00659996
Traes_2AS_1FC67C1BD.1	mlo-like protein 1-like	3.84833	2.88531e-13
Traes_4DL_1FD62D6E2.1	mlo protein	3.76094	0.0228914
8
Traes_3DS_024168739.1	rust resistance kinase lr10	4.24709	6.12637e-05
Traes_3B_8F4851493.2	rust resistance kinase lr10	3.93242	1.46039e-05
Traes_3AL_5CC7A7B68.4	wheat leaf rust resistance lr21	2.13058	0.00020277
3
Traes_2DS_D76AB139C.1	class iii peroxidase	Inf	2.97928e-21
Traes_2BS_B6EBC0962.1	root peroxidase	206.001	3.36348e-10
Traes_2BL_1B580814E.1	anionic peroxidase	67.2339	0.0016411
Traes_3DL_5B67A5519.1	peroxidase 12	31.9226	0.00630003
Traes_3DL_F31768892.1	peroxidase 2	29.5359	0.022518
Traes_2BS_EAB2C09D0.2	peroxidase 2	25.5204	3.67705e-05
Traes_1DS_C0DC8B186.1	peroxidase n-like	22.414	0.00016116
Traes_1BS_A6CD7F6E9.1	peroxidase 5	14.8724	0.00362795
Traes_2DS_708F03DA3.1	peroxidase 2	14.0418	8.04552e-07
Traes_2AL_520618712.1	anionic peroxidase	11.788	8.05e-07
Traes_2AL_520618712.1	anionic peroxidase	11.788	8.05e-07
Traes_3DL_B38DFDDFF.1	peroxidase 2	11.0594	0.00048959
Traes_2BS_19F05C27A.2	class iii peroxidase	9.62168	0.00139322
Traes_3B_8732922B8.1	cationic peroxidase spc4-like	9.48304	2.41425e-20
Traes_2AS_457604359.1	peroxidase 2-like	8.42779	6.92955e-06
Traes_2DS_3E640A897.1	class iii peroxidase	7.97456	7.241e-05
Traes_2DS_3E640A897.1	class iii peroxidase	7.97456	7.241e-05
Traes_2DS_6FA5738431.2	class iii peroxidase	6.56712	1.07649e-05
Traes_2BL_8CD42B820.1	peroxidase 12	5.68216	3.72666e-38
Traes_4BS_A37887801.1	class iii peroxidase	4.94752	0.0257192
Traes_3B_963F603FA.1	cationic peroxidase spc4-like	4.87778	2.64416e-11
Traes_1BS_BE81667BB.1	peroxidase n-like	4.78057	1.89936e-06
Traes_2DS_577286E6C.1	peroxidase 2	4.75503	1.44657e-16
Traes_2BS_1733E4AAF.1	class iii peroxidase	4.68416	0.00015226
Traes_1AS_B16A9D49C.1	peroxidase n-like	4.55901	0.0308212
Traes_2BS_8F766B5E9.1	peroxidase 2	3.20988	4.66698e-11
Traes_4AS_9EEABCE1C.1	ascorbate peroxidase	3.14112	1.4594e-06
Traes_1BS_BA046E212.1	peroxidase 15-like	3.05718	1.77412e-08
Traes_2AS_15ECF8D51.1	peroxidase 2	2.94472	4.96262e-07
Traes_2BS_4FF4CEA9F.1	peroxidase 2	2.65439	1.63045e-10
Traes_3B_A60E97258.1	peroxidase 12	2.5645	0.0264466
Traes_1DS_578ADDF80.1	peroxidase 15-like	2.5309	8.4691e-07
Traes_2DS_2CCCA54C1.1	root peroxidase	2.49606	0.00723376
Traes_7DL_B80093097.1	peroxidase 52	2.45794	0.00289194
Traes_7DL_CE37E2AF1.1	peroxidase 47-like	2.3534	0.00136727
Traes_2AL_2224DCC1A.1	peroxidase 12	2.12983	0.00173529
36
Traes_4BS_7D68271D6.1	germin-like protein 8-5	Inf	0.0259398
Traes_4BS_48B386606.1	germin-like protein 8-5	Inf	0.0326874
Traes_5BL_A11EFC122.1	germin-like protein 8-5	Inf	2.26837e-10
Traes_4DL_8E52A4172.2	germin-like protein 8-5	34.3585	5.86115e-13
Traes_5BL_A1E29FE1C.1	germin-like protein 8-5	33.9924	0.00331216
Traes_4BL_03873D07C.2	germin-like protein 8-5	28.7504	0.000145235
Traes_2AS_298F369BE.2	germin-like protein 8-5	25.4794	4.19716e-07
Traes_2AS_056ADB1BE.1	germin-like protein 8-5	18.5088	6.92955e-06
Traes_6AL_2BA9DA334.1	germin-like protein 8-5	15.887	2.46138e-07
Traes_5AL_A3CF2AB1B.1	germin-like protein 8-5	14.5212	0.00863946
Traes_5BL_67F01B7FA.1	germin-like protein 8-5	11.3506	0.000134949
Traes_5BL_72B476ADC.1	germin-like protein 8-5	7.61393	2.07794e-09
Traes_4BL_30DF28795.1	germin-like protein 8-5	7.23573	0.000526899
Traes_6DL_A7FFC6CC3.1	germin-like protein 1-1	6.52228	0.0232505
Traes_5BL_B92355534.1	germin-like protein subfamily t member 2-like	4.27373	1.26579e-08
Traes_4BL_2A8052BFD.1	germin-like protein 8-5	3.96331	0.0038033
Traes_6DS_27A873663.1	germin-like protein subfamily 3 member 2	2.61796	0.000180611
Traes_6DS_55790D2FA.1	germin-like protein subfamily 3 member 2-like	2.06108	3.37068e-11
18
Traes_3B_D516297E3.1	glucan endo- -beta-d-glucosidase	95.6349	2.51613e-08
Traes_3AL_28186DB96.1	glucan endo- -beta-glucosidase giii	31.4386	5.79846e-19
Traes_3B_87F28105F.1	glucan endo- -beta-glucosidase giii	31.1788	3.603e-09
Traes_3DL_F5930F58D.1	glucan endo- -beta-d-glucosidase	28.5102	1.19136e-06
Traes_3DL_D88CAD32B.1	glucan endo- -beta-d-glucosidase	27.3672	2.49702e-18
Traes_3DL_48F92563F.1	glucan endo- -beta-glucosidase giii	26.0384	2.64693e-06
Traes_3AL_7C8EF9125.1	glucan endo- -beta-glucosidase giii	23.6185	3.03642e-20
Traes_3AL_4DB83ED86.1	glucan endo- -beta-glucosidase gii	6.00006	0.0138391
Traes_1AL_A22448033.1	glucan endo- -beta-glucosidase 13	5.76526	1.19136e-06
Traes_1AL_D237080B5.1	glucan endo- -beta-glucosidase 13	5.06398	2.41954e-05
Traes_3B_766459852.1	glucan endo- -beta-d-glucosidase	4.64388	0.00520076
Traes_1BL_006EE588C.1	glucan endo- -beta-glucosidase 13	4.4655	0.00347081
Traes_1DL_E3F72823E.1	glucan endo- -beta-glucosidase 13	3.64963	7.03414e-06
Traes_1AL_8C60887D9.1	glucan endo- -beta-glucosidase 13	3.34715	0.011164
Traes_5BS_CD20C307C.1	glucan -beta-glucosidase	3.21671	0.000710505
Traes_1BL_EB5EF0E56.1	glucan endo- -beta-glucosidase 13	3.04895	3.12476e-07
Traes_1DL_A7BB2E556.1	glucan endo- -beta-glucosidase 13	2.96175	0.00109204
Traes_1DL_AB64D64A0.1	glucan endo- -beta-glucosidase 13	2.90139	0.000171914
Traes_5AS_C8F2EDFF5.2	glucan -beta-glucosidase	2.20421	0.00370061
Traes_5DL_74E89A058.1	glucan endo- -beta-glucosidase 8-like	0.476151	0.0417107
20

## Sheet: metabolism
Gene_ID	Gene_Description	Fold-Change	Adjusted p value
Traes_2DS_0DCF00A43.1	cytochrome p450 99a2	Inf	0.00133906
Traes_2DS_936E3050F.1	cytochrome p450 99a2	Inf	0.00242632
Traes_2DS_C35431082.1	cytochrome p450 99a2	Inf	0.00368206
Traes_2AS_8F32006DE.1	cytochrome p450 99a2	Inf	0.0110862
Traes_2AS_2B63DDD75.1	cytochrome p450 99a2	19.876	0.0127396
Traes_2BL_27FB0A099.1	cytochrome p450 99a2	16.8413	0.00252654
Traes_2AS_8615CCEF0.1	cytochrome p450 99a2	16.4011	0.0217447
Traes_2AS_10D194CC7.1	cytochrome p450 99a2	15.2447	1.3471e-10
Traes_2DS_E47CE2C01.1	cytochrome p450 99a2	10.767	0.0219755
Traes_2AS_51739A52D.1	cytochrome p450 99a2	8.83274	1.20382e-07
Traes_2DS_17780309E.1	cytochrome p450 71d7	Inf	0.0113422
Traes_2BS_011B0377F.2	cytochrome p450 71d7	Inf	4.93158e-05
Traes_2AL_B1E9FF655.1	cytochrome p450 71d7	64.2635	2.36738e-06
Traes_2AS_195870BB8.1	cytochrome p450 71d7	57.6292	5.58445e-06
Traes_2DL_43959DBBD.1	cytochrome p450 71d7	28.1486	1.87971e-05
Traes_5DL_DE930D8C9.2	cytochrome p450 71d7	12.5805	0.00320711
Traes_2BL_85629BCE9.1	cytochrome p450 71d7	11.8999	8.22484e-31
Traes_2DS_3EC0F26D4.1	cytochrome p450 71d7	6.4563	0.000102759
Traes_2DS_9038228DC.1	cytochrome p450 71d7	5.40844	4.37773e-09
Traes_2DS_1E5EB2757.1	cytochrome p450 71d7	5.03844	1.73244e-05
Traes_7AS_93B202809.1	cytochrome p450 71d10	Inf	6.54443e-05
Traes_2AL_E0AB32412.1	cytochrome p450 71d11	31.5677	8.82472e-10
Traes_2DL_63CCFFFE4.1	cytochrome p450 71d11	31.4113	0.0340859
Traes_5BL_F5F24C495.1	cytochrome p450 71d11	9.81101	0.0193095
Traes_5DL_C65153D64.1	cytochrome p450 71c4	56.0808	2.96812e-05
Traes_5BL_3F9D3DFE8.1	cytochrome p450 71c4	12.216	8.216e-17
Traes_2AL_53BE4ECB9.1	cytochrome p450 76c2-like	54.3317	1.28779e-14
Traes_7BL_5EB114AB7.1	cytochrome p450 87a3-like	6.60924	9.51e-12
Traes_4DL_66BE3C639.2	cytochrome p450 87a3-like	5.40173	1.42339e-53
Traes_7DS_7DA7A6420.1	cytochrome p450	4.79094	0.000327718
Traes_5BL_6240DE6BA.2	cytochrome p450	2.96614	3.48965e-08
Traes_5DL_5FCF0AFAC.1	cytochrome p450	2.96005	0.00491143
Traes_5BL_4AB318AA4.1	cytochrome p450	2.09807	0.0207939
Traes_3AS_D6DD0F6B9.2	cytochrome p450 734a6-like	0.428947	0.0099449
Traes_7DS_2BAF96919.1	cytochrome p450 superfamily protein	0.411171	0.0187774
Traes_1DL_E2F8387A4.1	cytochrome p450 71a1	0.347838	0.0464718
36
Traes_6BL_F4597CA77.1	secologanin synthase	Inf	4.032e-06
Traes_2AS_1569FE9F11.1	syn-copalyl diphosphate synthase	Inf	4.18508e-07
Traes_6BL_F4597CA77.1	secologanin synthase	Inf	4.032e-06
Traes_7AL_DE79AE0D6.1	secologanin synthase-like	Inf	1.12098e-05
Traes_4DL_ED89DD28D.1	thromboxane-a synthase-like	67.957	0.00583047
Traes_2DS_7917F0E44.1	syn-copalyl diphosphate synthase	46.963	0.0311251
Traes_5AS_50A2496B9.1	cycloartenol synthase	40.6709	1.52097e-08
Traes_1DL_0DF53C55A.1	secologanin synthase	37.703	0.00126834
Traes_2AS_1569FE9F1.1	syn-copalyl diphosphate synthase	33.1901	0.00227411
Traes_2DS_22A94EEA6.1	syn-pimara- -diene synthase	32.9683	9.97827e-06
Traes_6BL_5B70744B1.2	secologanin synthase	24.694	0.000164734
Traes_2BL_80AC86A1A.1	syn-copalyl diphosphate synthase	23.6033	0.00272096
Traes_2AS_5F7EC1988.1	syn-pimara- -diene synthase	20.5673	6.30994e-10
Traes_4BL_9CDB177D0.1	thromboxane-a synthase-like	20.2604	1.44731e-05
Traes_2AS_2610FD515.1	syn-pimara- -diene synthase	16.997	0.0362287
Traes_2AS_D3212BACF.1	syn-pimara- -diene synthase	11.8538	2.17932e-06
Traes_7AL_E70933BD3.1	secologanin synthase-like	9.82937	2.27077e-07
Traes_1AL_E1F3614B3.1	secologanin synthase-like	9.752	1.45344e-14
Traes_5DL_A75494E29.1	secologanin synthase	8.59471	0.00403097
Traes_4DL_B21B78908.1	secologanin synthase-like	8.5289	0.0112984
Traes_5DS_669F20907.1	cycloartenol synthase	7.33282	0.0119787
Traes_2BL_5DFE6B3311.1	callose synthase 12-like	6.55323	0.0185277
Traes_1BL_9B3C88F90.1	secologanin synthase	5.23103	0.000693199
Traes_6BS_6D9026EAE.2	cysteine synthase	5.15458	1.14845e-07
Traes_6DL_C26461F78.1	secologanin synthase	5.05123	0.0261241
Traes_7DL_2EDF5CB11.1	secologanin synthase-like	4.60436	8.5341e-12
Traes_3B_5B906C21B.2	uridine 5 -monophosphate synthase	4.52394	3.5122e-20
Traes_3DL_E979782A1.1	uridine 5 -monophosphate synthase-like	4.39231	9.08573e-08
Traes_2BS_3411E0711.1	(+)-delta-cadinene synthase isozyme xc14	3.97245	0.00342055
Traes_3B_39E043D56.1	uridine 5 -monophosphate synthase-like	3.77682	0.000684943
Traes_3B_58309CFB2.1	uridine 5 -monophosphate synthase-like	3.39225	1.26735e-05
Traes_3B_3F5F50EF5.1	uridine 5 -monophosphate synthase-like	3.33569	3.18083e-09
Traes_2BS_E69390845.1	galactinol synthase 2-like	3.32577	0.00392766
Traes_7AL_38E309909.3	indole-3-glycerol phosphate synthase	2.99919	0.00121201
Traes_7BL_EF7F31461.1	secologanin synthase-like	2.69877	0.00206958
Traes_6AS_4D2E3A85C.1	chalcone synthase	2.56669	0.00218699
Traes_6AL_299517E0D.1	cellulose synthase-like protein e2	2.22871	1.33713e-08
Traes_7BL_E14B151E3.2	indole-3-glycerol phosphate synthase	2.00507	7.90052e-10
Traes_1AL_D4634EE31.1	3-ketoacyl- synthase 12-like	0.338152	0.00877288
39
Traes_7BL_4D2E7212D.1	bifunctional monodehydroascorbate reductase and carbonic anhydrase nectarin-3	Inf	0.00930474
Traes_1BL_164A89B5B.2	tropinone reductase 1-like	15.3114	1.83936e-08
Traes_6BL_5B613F9E5.1	12-oxophytodienoate reductase 2	13.2213	1.27742e-12
Traes_7DS_28E2128F3.1	12-oxophytodienoic acid reductase	10.1988	0.0156362
Traes_6DL_94DCF0B70.1	12-oxophytodienoate reductase 2	7.21676	3.13792e-05
Traes_1DS_AE7405E32.1	12-oxophytodienoate reductase 1	5.91163	0.0239289
Traes_4DS_849C911C9.1	fatty acyl coa reductase	4.28785	0.0491369
Traes_1DS_D8B54340D.1	12-oxophytodienoate reductase 1	4.07751	1.29127e-05
Traes_1DS_91D9863D0.2	12-oxophytodienoate reductase 1	3.88773	0.00168995
Traes_7BS_EC0D7E993.1	monodehydroascorbate reductase	3.7438	6.13541e-12
Traes_7BS_34D944335.1	monodehydroascorbate reductase	3.6892	1.58e-07
Traes_7BS_34D944335.1	monodehydroascorbate reductase	3.6892	1.58e-07
Traes_6DL_D6EA8F737.1	3-ketodihydrosphingosine reductase	3.51167	0.0471905
Traes_7DS_5BC7069B8.2	monodehydroascorbate reductase	3.21601	9.35544e-12
Traes_2AL_322164EB3.1	non-functional nadph-dependent codeinone reductase 2-like	3.06378	0.0198342
Traes_2DS_A886F6C92.1	12-oxophytodienoate reductase 1	2.82426	1.63249e-05
Traes_7AS_6EE0C96F1.1	monodehydroascorbate reductase	2.57659	1.20069e-12
Traes_2AS_A9F768C2B.1	12-oxophytodienoate reductase 1	2.4315	0.00912934
Traes_2AS_BF1414EBE.2	12-oxophytodienoate reductase 1	2.29791	0.0354711
Traes_3B_C318B0528.2	cinnamoyl- reductase 1-like	2.18409	0.022302
Traes_2DS_92645528E.1	12-oxophytodienoate reductase 1	2.07055	2.39817e-05
Traes_1BS_C1C522D40.1	12-oxophytodienoate reductase 1	2.04847	1.76929e-05
22
Traes_2DS_1689489FF.1	udp-glycosyltransferase 74f2-like	Inf	0.0321348
Traes_5AS_067CB4CF9.1	udp-glycosyltransferase 74e1	9.01389	0.00200553
Traes_5BS_D8E13BD7B.1	udp-glycosyltransferase 74f2-like	7.28738	1.1514e-23
Traes_5DS_19AE064C1.1	udp-glycosyltransferase 74f2-like	7.00637	1.15442e-08
Traes_2DS_48FB7EC2D.1	udp-glycosyltransferase 74e1	3.80949	2.7178e-06
Traes_5DL_B1C38ABE0.1	udp-glycosyltransferase 74e1	3.5931	0.0311121
Traes_3B_54AFF431D.1	glycosyltransferase	3.50329	0.00522456
7
Traes_3B_4887B0D241.1	cytokinin-o-glucosyltransferase 1	Inf	0.0197364
Traes_3B_E9CFE37D3.1	cytokinin-o-glucosyltransferase 1	18.5727	0.00499614
Traes_6DL_8FCA98FC5.1	cytokinin-o-glucosyltransferase 2	18.1758	0.0050152
Traes_6AL_CD93AD097.1	cytokinin-o-glucosyltransferase 2	17.6611	0.00516319
Traes_3B_B021B5C15.1	cytokinin-o-glucosyltransferase 1	13.5796	0.000529848
Traes_2DS_DBE32D98B.1	cytokinin-o-glucosyltransferase 3	12.6303	2.63387e-09
Traes_2AS_5EBF8EF1E.1	cytokinin-o-glucosyltransferase 2	9.56882	2.22009e-25
Traes_6DS_489CD9911.1	cytokinin-o-glucosyltransferase 2	6.63528	9.90087e-05
Traes_3DS_BD8671794.1	cytokinin-o-glucosyltransferase 1	5.13839	0.0112537
Traes_3B_E5B805A13.2	cytokinin-o-glucosyltransferase 1	4.73459	1.09286e-07
Traes_3DS_9897882C9.1	cytokinin-o-glucosyltransferase 1	4.07523	5.82989e-05
Traes_6DS_EC682031E.1	cytokinin-o-glucosyltransferase 2	4.03096	2.16177e-15
Traes_3DS_1A4FE3449.1	cytokinin-o-glucosyltransferase 1	3.91974	0.00530064
Traes_6AL_AE7EF8E87.2	cytokinin-o-glucosyltransferase 2	3.3427	2.8328e-06
Traes_3AS_4B9462BD0.2	cytokinin-o-glucosyltransferase 1	3.30913	0.000118062
Traes_6AS_8DDE1D849.1	cytokinin-o-glucosyltransferase 2	3.13605	0.0413022
Traes_3DS_9E292BCAF.3	cytokinin-o-glucosyltransferase 1	2.96443	6.39063e-11
Traes_3AS_5B258E7EB.2	cytokinin-o-glucosyltransferase 1	2.84227	0.000266422
Traes_1AL_6B871A8AF.1	cytokinin dehydrogenase 3-like	0.258681	0.0199389
19
Traes_2BL_C1A8BAC1C.1	ent-kaurene oxidase	20.0666	0.00111032
Traes_7DL_A2604A6D5.1	gibberellin 20-oxidase	14.5907	6.92811e-17
Traes_7AL_9D1BEACC0.1	gibberellin 20-oxidase	11.0686	7.09417e-17
Traes_2AS_48A3F9466.1	1-aminocyclopropane-1-carboxylate oxidase-1-like protein	9.27436	0.0073438
Traes_4BS_7AE61936D.1	oxalate oxidase gf-	9.10279	1.72932e-09
Traes_4DS_63083B4941.1	oxalate oxidase gf-	9.09627	4.46815e-20
Traes_1DS_123194D79.1	oxalate oxidase gf-	8.7991	5.69078e-05
Traes_4AL_B61DB56E6.1	oxalate oxidase gf-	8.64702	1.26444e-31
Traes_2AL_8394449B2.1	alternative oxidase mitochondrial	5.55532	3.02668e-14
Traes_4AL_E96501F35.1	oxalate oxidase gf-	5.52294	1.57728e-06
Traes_4AL_71CD6D929.1	oxalate oxidase gf-	4.86643	0.000104262
Traes_4BS_DA73ED408.2	oxalate oxidase gf-	4.86005	1.64e-07
Traes_4BS_DA73ED408.2	oxalate oxidase gf-	4.86005	1.64e-07
Traes_4DS_ABCFAB135.1	oxalate oxidase 2	4.66284	0.0118502
Traes_4DS_8721A5B16.1	oxalate oxidase gf-	4.41703	6.86198e-12
Traes_4DS_B5A1413E1.1	oxalate oxidase gf-	4.1854	9.52215e-28
Traes_4AL_5CC914E5A.1	oxalate oxidase gf-	4.05924	1.45e-07
Traes_4AL_5CC914E5A.1	oxalate oxidase gf-	4.05924	1.45e-07
Traes_4BS_40CFAA1A8.1	oxalate oxidase gf-	4.02098	7.30337e-05
Traes_4DS_92795CFC91.1	oxalate oxidase gf-	3.86421	9.38262e-08
Traes_4DS_90830E0B2.1	oxalate oxidase gf-	3.63002	2.98055e-11
Traes_5BL_128918E7A.1	reticuline oxidase-like	3.47155	0.0138612
Traes_1AS_ED61D0E0C.1	acc oxidase	3.1807	1.28513e-08
Traes_4DS_1684EB8521.1	oxalate oxidase gf-	3.13212	3.23236e-09
Traes_2DL_3A69DD453.2	glycolate oxidase	3.08218	0.0300095
Traes_5DL_7BEC640FA.1	reticuline oxidase-like	3.02993	0.000725613
Traes_6AL_E38401887.2	alternative oxidase	2.96202	8.57379e-06
Traes_1AS_C2D84E4F8.1	acc oxidase	2.88675	0.000142734
Traes_1AS_A2C4350B8.1	acc oxidase	2.77313	0.000753704
Traes_4BS_9BDCDFB99.1	oxalate oxidase gf-	2.77044	2.24134e-05
Traes_4DS_805590E76.1	oxalate oxidase gf-	2.62542	3.03532e-08
Traes_2DL_678E7B37A.1	amine oxidase flavin domain-containing protein	2.58493	2.87794e-14
Traes_2BS_CF4F892DD.1	1-aminocyclopropane-1-carboxylate oxidase-1-like protein	2.56383	0.0435007
Traes_1BS_C428DA20B.1	acc oxidase	2.51692	0.000655903
Traes_1DS_AEB0CD565.1	acc oxidase	2.44991	0.00381299
Traes_2BL_56444264E.1	amine oxidase flavin domain-containing protein	2.42925	5.24793e-11
Traes_1AS_A12B2DC63.1	acc oxidase	2.39583	0.0013496
Traes_1DS_3463BE1BB.1	acc oxidase	2.34167	0.00608515
Traes_2AL_3FE5DF00C.2	alternative oxidase	2.33639	0.0183775
Traes_1BS_4F863C0A0.1	acc oxidase	2.28072	2.53262e-08
Traes_1DS_99E3E8761.1	acc oxidase	2.26442	0.000128491
Traes_3B_1962330BB.1	oxalate oxidase gf-	2.20189	9.90087e-05
Traes_1AL_FB0466848.1	gibberellin-20 oxidase-2	2.11243	0.0445813
Traes_3B_13E045F8D.1	oxalate oxidase gf-	2.03922	9.6e-08
Traes_3B_13E045F8D.1	oxalate oxidase gf-	2.03922	9.6e-08
Traes_1DS_26E6C748F.1	acc oxidase	2.02305	0.000613927
46
Traes_2DS_632399075.1	phenylalanine ammonia-lyase	3.79635	0.000477031
Traes_2BS_88CF42F2E.1	phenylalanine ammonia-lyase	3.5368	4.36e-13
Traes_2DS_28CA50371.1	phenylalanine ammonia-lyase	3.47403	7.61e-08
Traes_1DS_A171C7D59.1	phenylalanine ammonia-lyase	3.4651	4.23e-08
Traes_4AL_892C47ED5.1	phenylalanine ammonia-lyase	2.78845	3.19e-08
Traes_1AS_6BDC65775.1	phenylalanine ammonia-lyase	2.46475	0.00586638
Traes_1AS_F9013A945.1	phenylalanine ammonia-lyase	2.3641	0.00467771
Traes_2DS_3791A8A36.1	phenylalanine ammonia-lyase	2.138	0.000303633
Traes_1BS_723922D171.1	phenylalanine ammonia-lyase	2.07029	5.4468e-05
Traes_1BS_723922D171.1	phenylalanine ammonia-lyase	2.07029	5.4468e-05
10
Traes_2DS_2D499E56F.1	probable 4-coumarate-- ligase 5-like	Inf	0.0253993
Traes_2BS_7C174F31D.1	probable 4-coumarate-- ligase 5-like	16.1518	2.24208e-05
Traes_3AS_45C7AACB0.2	e3 ubiquitin-protein ligase sina-like protein 6	10.4896	0.00850565
Traes_7DL_D2EB7B8DF.1	e3 ubiquitin-protein ligase el5	10.1592	3.67982e-06
Traes_2BL_B347A3B82.1	e3 ubiquitin-protein ligase pub23-like	5.61354	0.0155529
Traes_5DL_6F331D85E.1	formate--tetrahydrofolate ligase-like	2.19773	0.0302236
6
Traes_1BL_B0C73CA5C.1	o-methyltransferase zrp4	Inf	0.0144949
Traes_5DL_3A2A88EE5.1	caffeic acid 3-o-methyltransferase	Inf	0.0261243
Traes_2DL_3D69D00EB.1	caffeic acid 3-o-methyltransferase	Inf	1.89497e-10
Traes_7DL_0D9D56EC9.1	caffeic acid o-methyltransferase	Inf	4.01314e-05
Traes_5DL_C9CEDF67C.1	o-methyltransferase zrp4	63.3428	0.00427576
Traes_5DL_8AED39C84.1	caffeic acid o-methyltransferase	59.3385	0.00328854
Traes_5DL_7F0CD0F79.1	o-methyltransferase	19.8524	0.0213544
Traes_1BL_3699A930D.1	o-methyltransferase zrp4	15.9667	0.000109918
Traes_1AL_D9035D5E0.1	caffeic acid o-methyltransferase	8.63878	3.30928e-12
Traes_2DS_A99E968FC.1	methyltransferase ddb_g0268948-like	6.33008	3.68939e-16
Traes_5BL_19B682165.1	o-methyltransferase zrp4	5.78129	0.0420914
Traes_1BS_A31C31E82.1	o-methyltransferase zrp4	5.67565	0.0265148
Traes_2AS_DCF528695.1	methyltransferase ddb_g0268948-like	4.71967	9.76388e-05
Traes_2DS_BD1D507B5.1	methyltransferase ddb_g0268948-like	4.37534	0.00706063
Traes_6AS_230E627FE.1	o-methyltransferase zrp4	3.79743	6.09019e-15
Traes_2BS_64BD37C41.1	methyltransferase ddb_g0268948-like	3.05691	4.46171e-08
Traes_6BS_099E831C7.1	o-methyltransferase zrp4	2.28219	0.0102279
Traes_7DS_996B0734B.1	methyltransferase-like protein 13	2.00291	0.0385077
Traes_6DL_C9216369C.1	o-methyltransferase zrp4	0.444361	0.00773445
Traes_4BL_6C481AE87.2	o-methyltransferase zrp4	0.388039	4.5384e-06
Traes_1DS_404F835EB.1	o-methyltransferase zrp4	0.312182	0.0320975
41
Traes_5DS_06C73D719.1	3beta-hydroxysteroid-dehydrogenase decarboxylase isoform 1-like	232.069	5.06375e-07
Traes_5DS_17D3A0232.1	3beta-hydroxysteroid-dehydrogenase decarboxylase isoform 1	47.5302	0.0263065
Traes_5AS_5A7E40F71.2	3beta-hydroxysteroid-dehydrogenase decarboxylase isoform 1	12.742	0.042885
Traes_3DL_8CB9FCC81.1	cinnamyl alcohol dehydrogenase 1	8.84827	5.35462e-05
Traes_6DL_1CB111965.1	formate dehydrogenase	3.57505	8.42505e-11
Traes_6BL_71EDD11A7.1	formate dehydrogenase	3.43278	0.00279289
Traes_4DS_5117B5DE7.2	alcohol dehydrogenase 1	2.48094	6.04984e-05
Traes_5BL_1FC1BC551.1	retinol dehydrogenase 13-like	2.37163	0.0135567
Traes_2DL_04892661A.1	aldehyde dehydrogenase family 3 member f1-like	0.463532	0.0184465
Traes_7AL_C271E4E6A.1	3beta-hydroxysteroid-dehydrogenase decarboxylase isoform 1-like	0.400344	0.00168995
Traes_1AL_6B871A8AF.1	cytokinin dehydrogenase 3-like	0.258681	0.0199389
11
Traes_2AS_48A3F9466.1	1-aminocyclopropane-1-carboxylate oxidase-1-like protein	9.27436	0.0073438
Traes_1AS_ED61D0E0C.1	acc oxidase	3.1807	1.28513e-08
Traes_1AS_C2D84E4F8.1	acc oxidase	2.88675	0.000142734
Traes_1AS_A2C4350B8.1	acc oxidase	2.77313	0.000753704
Traes_2BS_CF4F892DD.1	1-aminocyclopropane-1-carboxylate oxidase-1-like protein	2.56383	0.0435007
Traes_1BS_C428DA20B.1	acc oxidase	2.51692	0.000655903
Traes_1DS_AEB0CD565.1	acc oxidase	2.44991	0.00381299
Traes_1AS_A12B2DC63.1	acc oxidase	2.39583	0.0013496
Traes_1DS_3463BE1BB.1	acc oxidase	2.34167	0.00608515
Traes_1BS_4F863C0A0.1	acc oxidase	2.28072	2.53262e-08
Traes_1DS_99E3E8761.1	acc oxidase	2.26442	0.000128491
Traes_1DS_26E6C748F.1	acc oxidase	2.02305	0.000613927
12

## Sheet: signaling
Gene_ID	Gene_Description	Fold-Change	Adjusted p value
Traes_2BS_3212EB7DF.1	transcription initiation factor tfiid subunit 3-like	Inf	0.0444138
Traes_5DL_0924913F8.1	transcription factor jungbrunnen 1-like	35.3874	0.0170142
Traes_5BL_3900B9128.1	transcription factor jungbrunnen 1-like	26.2878	0.00363834
Traes_3B_41047D5E6.2	wrky transcription factor partial	23.3499	0.00372647
Traes_2DL_362A1F535.1	wrky45-like transcription factor	11.4177	3.27473e-06
Traes_3B_7F3B35623.1	wrky transcription factor	9.96757	0.00190798
Traes_1AL_9ADA7A031.1	wrky transcription factor partial	9.87935	4.13167e-09
Traes_5BL_8BEF7F9CD.1	wrky transcription factor 40	9.77581	4.13609e-05
Traes_1DL_D550418641.2	wrky transcription factor partial	8.35629	0.0425196
Traes_2DL_B8483F711.1	wrky45-like transcription factor	6.64917	0.00285583
Traes_7DL_A9EF00572.1	wrky transcription factor 70	6.23154	0.00600355
Traes_7AS_C9DF68E53.2	wrky transcription factor 72	5.41224	0.0149225
Traes_1AL_7BE5906B2.1	ethylene-responsive transcription factor 5-like	5.33451	0.00426504
Traes_7DL_A8C4FFABB.1	nac domain transcription factor superfamily protein	4.51928	0.0341105
Traes_6DS_8F684013D.2	wrky transcription factor	4.14176	7.03164e-05
Traes_5BL_4497A137C.1	nac transcription factor 2b	3.02232	5.87374e-10
Traes_7DL_B09854286.1	wrky transcription factor	2.97889	9.97289e-05
Traes_3DL_2795DC25B.1	transcription factor bhlh041-like	2.85805	0.0473528
Traes_5DL_C7DA1DA6F.1	transcription factor jungbrunnen 1-like	2.85147	3.12686e-10
Traes_6AS_DA75BB1FD.1	wrky transcription factor	2.62155	3.38252e-07
Traes_3B_990298FF5.1	wrky transcription factor 33	2.57418	1.1587e-10
Traes_3AL_516137588.1	transcription factor bhlh041-like	2.51438	1.40818e-07
Traes_3DL_5F3D20D9F.1	transcription factor bhlh128-like	2.48572	0.0476119
Traes_6DS_7DD7EDF01.1	wrky transcription factor	2.47513	0.0192402
Traes_5BL_39FF03C5D.1	transcription factor jungbrunnen 1-like	2.44086	0.00259172
Traes_3AL_0C7CB044E.1	wrky transcription factor 33	2.4202	0.0082639
Traes_5BL_F80E01D65.1	heat stress transcription factor b-1-like	2.2538	0.017071
Traes_5DL_431CCA490.1	heat stress transcription factor b-1-like	2.14234	8.10605e-07
Traes_7AL_C3FEBECBC.1	wrky transcription factor 40	2.08584	0.0421086
Traes_5BL_65826E1A1.1	heat stress transcription factor b-1-like	2.02954	0.0308115
30
Traes_6AL_BB730675A.1	myb-related protein myb4	Inf	0.000754752
Traes_6DL_991931CF9.2	myb-related protein myb4	15.037	0.0270008
Traes_6BL_E5A9546C9.1	myb-related protein myb4	13.9154	0.000397665
Traes_6AL_E1D3D8DAA1.1	myb-related protein myb4	5.97852	0.00125777
4
Traes_5DL_A8FB1F16C.1	lrr receptor-like serine threonine-protein kinase	Inf	0.000101824
Traes_4DL_D0237CA32.1	lrr receptor-like serine threonine-protein kinase	Inf	0.0139816
Traes_3B_5F3D0EC6B.1	lrr receptor-like serine threonine-protein kinase	80.4284	2.63482e-08
Traes_7AL_45DDCD068.1	lrr receptor-like serine threonine-protein kinase	69.1377	1.00537e-06
Traes_7DL_7C328F06B.1	lrr receptor-like serine threonine-protein kinase	39.5449	2.03599e-17
Traes_7BL_CD7564E75.1	lrr receptor-like serine threonine-protein kinase	34.997	7.90391e-13
Traes_5BL_B04F686A8.2	lrr receptor-like serine threonine-protein kinase	16.2503	1.158e-06
Traes_5BL_B04F686A8.2	lrr receptor-like serine threonine-protein kinase	16.2503	1.158e-06
Traes_7DS_AD59A2CCB1.1	lrr receptor-like serine threonine-protein kinase	15.51	0.0058756
Traes_3AL_D90220842.1	lrr receptor-like serine threonine-protein kinase	11.8061	1.04989e-05
Traes_3DL_740865E24.1	lrr receptor-like serine threonine-protein kinase	8.54383	5.0099e-37
Traes_2AL_3FE057E18.1	probable lrr receptor-like serine threonine-protein kinase at3g47570-like	8.20029	0.000604052
Traes_7DS_AD59A2CCB.1	lrr receptor-like serine threonine-protein kinase	7.25296	0.00583778
Traes_7DL_0FED848E3.2	lrr receptor-like serine threonine-protein kinase efr	6.86293	0.00475899
Traes_2DL_855C9818B.1	lrr receptor-like serine threonine-protein kinase	6.85626	5.58059e-10
Traes_6DL_5CCC8021D.1	probable lrr receptor-like serine threonine-protein kinase at3g47570-like	6.63674	5.82989e-05
Traes_6DL_5B3132521.1	lrr receptor-like serine threonine-protein kinase	5.31588	0.00636471
Traes_6DS_66DA24FEB.2	lrr receptor-like serine threonine-protein kinase gso1	5.20144	0.0444138
Traes_2DS_DD775CE3B.1	lrr receptor-like serine threonine-protein kinase gso1	4.36374	4.54007e-18
Traes_4AL_1906273A1.1	probable lrr receptor-like serine threonine-protein kinase at3g47570-like	4.18941	3.219e-10
Traes_5BL_53E72FEF9.1	lrr receptor-like serine threonine-protein kinase gso1	3.79306	3.69382e-05
Traes_3B_C28154311.1	lrr receptor-like serine threonine-protein kinase	3.78742	0.000469171
Traes_3DL_B6EAFCDDA.1	lrr receptor-like serine threonine-protein kinase	3.73635	0.00640909
Traes_5DL_D5522EF7B.1	probable lrr receptor-like serine threonine-protein kinase at3g47570-like	3.59438	0.0181931
Traes_5DL_21380EF16.1	lrr receptor-like serine threonine-protein kinase gso2	3.46963	0.0223242
Traes_6DL_6EFF1E068.1	lrr receptor-like serine threonine-protein kinase	3.29659	6.14492e-10
Traes_5DL_7BFD7261C.1	lrr receptor-like serine threonine-protein kinase	3.28952	0.0181578
Traes_3AS_FE0B33F6E.1	lrr receptor-like serine threonine-protein kinase	3.03603	1.84998e-05
Traes_2DL_69CA30267.2	probable lrr receptor-like serine threonine-protein kinase at1g56130-like	2.91775	7.97593e-07
Traes_7BL_50E3F93EB.1	lrr receptor-like serine threonine-protein kinase	2.74607	0.0154128
Traes_2DS_032B64A46.2	lrr receptor-like serine threonine-protein kinase	2.44955	0.0126146
Traes_2DS_E4674ECD6.2	lrr receptor-like serine threonine-protein kinase	2.40559	0.0246954
Traes_1DL_761EC8AFA.2	lrr receptor-like serine threonine-protein kinase	2.19733	4.23693e-07
Traes_3B_0A6ED48BE.1	lrr receptor-like serine threonine-protein kinase	2.15094	0.0276513
Traes_6AL_C2A56B745.1	lrr receptor-like serine threonine-protein kinase	2.10285	0.0139624
Traes_2DL_09E7EE3FE.2	probable lrr receptor-like serine threonine-protein kinase at1g56130-like	2.08109	0.00195599
Traes_2BL_17348AA3D.2	probable lrr receptor-like serine threonine-protein kinase at1g56130-like	2.07216	6.33226e-07
Traes_2AL_77FA2E7C9.2	probable lrr receptor-like serine threonine-protein kinase at1g56130-like	2.04848	0.0248422
Traes_3AL_F21CA90C2.1	lrr receptor-like serine threonine-protein kinase	2.02461	0.0427878
Traes_5DL_D794C8995.3	probable lrr receptor-like serine threonine-protein kinase at1g07650-like isoform x1	2.01497	1.06536e-07
40
Traes_3DS_323703C0F.1	serine threonine-protein kinase receptor	Inf	0.000690169
Traes_4AL_74EE13BCF.1	receptor protein kinase 1	Inf	0.00193231
Traes_7DS_9440E5DFC.1	lectin receptor kinase	Inf	0.0113191
Traes_6DL_746EF9CE2.1	wall-associated receptor kinase 5	Inf	0.0140425
Traes_2BS_041F2A9B3.2	serine threonine-protein kinase receptor	Inf	0.0418853
Traes_2AL_F241A70EE.1	vacuolar-sorting receptor 6-like	Inf	0.0425267
Traes_2DS_578595DEE.2	serine threonine-protein kinase receptor	Inf	2.39817e-05
Traes_7DS_4C0289AF7.1	lectin-domain containing receptor kinase	32.1085	0.00636471
Traes_2AL_88EA29E6D.1	wall-associated receptor kinase 5	22.1795	4.6422e-08
Traes_2DL_44A3AB1E4.1	probable inactive receptor kinase at1g27190-like	19.9368	0.00320711
Traes_3DL_A0E15CFEA.1	cysteine-rich receptor-like protein kinase 26	19.6049	0.0139312
Traes_6BL_478B0A257.1	wall-associated receptor kinase 5	17.374	4.35043e-06
Traes_3B_09A7E7C00.1	serine threonine-protein kinase receptor	15.2977	1.20619e-06
Traes_1DS_BC52BD286.4	l-type lectin-domain containing receptor kinase -like	12.1287	0.000184483
Traes_6DL_1F3E2EB62.1	cysteine-rich receptor-like protein kinase 10-like	11.9793	0.0376908
Traes_6BL_F030A9C4A.2	receptor protein kinase perk1-like protein	11.0325	0.00486815
Traes_3AL_5B3AC8874.1	somatic embryogenesis receptor kinase 2	10.6867	0.0192228
Traes_1AS_C1574E3E3.1	serine threonine-protein kinase receptor	9.66636	0.0184428
Traes_2DL_A99D78B14.1	g-type lectin s-receptor-like serine threonine-protein kinase b120-like	9.06454	0.00927512
Traes_2BL_05D7B567B.2	wall-associated receptor kinase 3-like	8.47607	0.0315493
Traes_3DS_4E61EE6EA.1	cysteine-rich receptor-like protein kinase 10-like	7.73114	0.0101556
Traes_4BS_C5AB35B0C.1	cysteine-rich receptor-like protein kinase 29	7.69011	0.000474329
Traes_5AL_BF079AF06.2	receptor-like protein kinase feronia	7.63715	0.0219669
Traes_6DL_2DA784B93.2	g-type lectin s-receptor-like serine threonine-protein kinase rlk1-like	7.51209	0.0138391
Traes_3DL_CBB57F249.1	brassinosteroid insensitive 1-associated receptor kinase 1 precursor	7.06474	0.0147387
Traes_7AS_516D78F25.2	g-type lectin s-receptor-like serine threonine-protein kinase at2g19130-like	7.01364	0.0336284
Traes_5BL_96E1CE27B.1	cysteine-rich receptor-like protein kinase 10-like	6.65153	0.000131109
Traes_6DL_5CCC8021D.1	probable lrr receptor-like serine threonine-protein kinase at3g47570-like	6.63674	5.82989e-05
Traes_6AL_EF774ECF2.1	wall-associated receptor kinase 5	6.24947	3.03984e-06
Traes_5BL_C0B640406.2	cysteine-rich receptor-like protein kinase 10-like	6.17099	1.00139e-11
Traes_1DL_1052E8F08.1	cysteine-rich receptor-like protein kinase 25	6.04672	0.02752
Traes_2DS_4D34CF603.1	lectin-domain containing receptor kinase	6.04642	0.00427454
Traes_2BL_DF70D6224.1	wall-associated receptor kinase 5	5.95329	0.0397855
Traes_2BL_75A4C21E7.2	wall-associated receptor kinase-like 11	5.94555	0.000569119
Traes_3AL_263E24D86.1	serine threonine-protein kinase receptor	5.6175	1.05e-07
Traes_3AL_263E24D86.1	serine threonine-protein kinase receptor	5.6175	1.05e-07
Traes_5BS_CC67ACF49.2	l-type lectin-domain containing receptor kinase -like	5.52278	0.00316631
Traes_1DL_3D9434460.1	cysteine-rich receptor-like protein kinase 25	5.41588	4.75415e-05
Traes_7AS_EFEF727AC.2	cysteine-rich receptor-like protein kinase 20-like	5.0726	0.0368115
Traes_1BL_C34BB21C7.1	cysteine-rich receptor-like protein kinase 25	4.53277	6.56241e-05
Traes_2BL_DF70D62241.1	wall-associated receptor kinase 5	4.4952	0.0193948
Traes_4AL_045FB8710.2	phytosulfokine receptor 2	4.29222	0.0138877
Traes_3B_919AA97EC.1	receptor-like protein kinase hsl1-like	4.28657	0.0405959
Traes_5DL_89E65686C.2	cysteine-rich receptor-like protein kinase 10-like	4.16455	6.92955e-06
Traes_2AL_EB8B19AB9.1	g-type lectin s-receptor-like serine threonine-protein kinase sd2-5	4.01379	0.0362032
Traes_2AS_0F0720621.1	wall-associated receptor kinase 2	3.94443	0.000164734
Traes_3B_A242B7A0C.1	somatic embryogenesis receptor kinase 2-like	3.87488	0.0413493
Traes_5DL_46B8A9BD1.1	wall-associated receptor kinase 3	3.80897	0.0074614
Traes_2BS_0FC4E2A69.1	cysteine-rich receptor-like protein kinase 10-like	3.78822	0.000604052
Traes_6AL_7D22244E7.1	g-type lectin s-receptor-like serine threonine-protein kinase b120-like	3.78615	4.75256e-10
Traes_5AL_02C1FC147.1	wall-associated receptor kinase 1	3.69439	0.00235567
Traes_7DS_D56FBFFD4.1	cysteine-rich receptor-like protein kinase 20-like	3.55838	0.0308212
Traes_2AL_53CDF7BCB1.2	serine threonine-protein kinase receptor	3.53447	1.81902e-10
Traes_3B_11F25C6EF.1	g-type lectin s-receptor-like serine threonine-protein kinase sd2-5-like	3.39785	3.86559e-05
Traes_2BS_E69184F76.2	cysteine-rich receptor-like protein kinase 10-like	3.27589	4.10554e-09
Traes_3DL_5E4F8C263.1	cysteine-rich receptor-like protein kinase 25	3.27293	1.6135e-05
Traes_3DL_5E4F8C263.1	cysteine-rich receptor-like protein kinase 25	3.27293	1.6135e-05
Traes_7BL_F1F6E5229.2	receptor protein kinase-like	3.26773	8.7593e-13
Traes_6DL_81B08472E.2	serine threonine-protein kinase receptor	3.17164	2.02249e-08
Traes_3DS_24D800B66.1	serine threonine-protein kinase receptor	3.1331	1.55202e-09
Traes_4AL_8C4927CF5.3	l-type lectin-domain containing receptor kinase -like	3.09347	0.0269681
Traes_6DL_9FAE3F08F.1	wall-associated receptor kinase 5	3.06443	6.15343e-05
Traes_5DL_18B7C708D.1	receptor protein kinase-like	2.99894	0.00197743
Traes_3AS_345454B07.1	serine threonine-protein kinase receptor	2.94269	7.44682e-10
Traes_3DL_83AA5D0CE.1	wall-associated receptor kinase 3	2.92131	0.03389
Traes_1DL_CED038124.1	cysteine-rich receptor-like protein kinase 29	2.87361	0.00533914
Traes_2BL_3C831BF6E.1	probable receptor-like protein kinase at5g24010-like	2.86177	0.022547
Traes_5BL_7C8F65A5E.2	l-type lectin-domain containing receptor kinase -like	2.7795	0.00230588
Traes_3DS_FEFA15418.1	serine threonine-protein kinase receptor	2.76789	0.00228651
Traes_3DS_81565F023.1	serine threonine-protein kinase receptor	2.74899	2.01336e-13
Traes_5DL_2D156E093.2	phytosulfokine receptor 2	2.70243	3.25548e-06
Traes_7BL_A04B4A50C.1	receptor protein kinase-like	2.6968	0.00533914
Traes_2DS_E45461FE6.1	cysteine-rich receptor-like protein kinase 10-like	2.67807	0.0416099
Traes_2DS_29ED1D7E0.1	symbiosis receptor-like kinase	2.60434	0.00237326
Traes_3AS_1B5D60E88.1	serine threonine-protein kinase receptor	2.53858	2.31824e-11
Traes_2AL_224FF9438.1	wall-associated receptor kinase 2-like	2.50859	0.0244267
Traes_1AL_6BB0848B9.1	cysteine-rich receptor-like protein kinase 29	2.49142	0.000180611
Traes_3B_FDE494BB4.2	serine threonine-protein kinase receptor	2.48964	8.41387e-05
Traes_5DS_03A1B4A4F.1	receptor-like protein kinase haiku2-like	2.41862	0.00260745
Traes_3B_34896ED29.2	probable receptor-like protein kinase at1g67000-like	2.30109	0.00568424
Traes_2DL_36F021DAA.1	wall-associated receptor kinase 2-like	2.27991	0.0046488
Traes_5DS_53F8C78FA.1	receptor-like protein kinase haiku2-like	2.23502	0.0189662
Traes_4DL_4F1282E1A.1	calmodulin-binding receptor-like cytoplasmic kinase 2-like	2.20536	0.00177775
Traes_6DL_057BC5C9A.1	g-type lectin s-receptor-like serine threonine-protein kinase b120-like	2.19976	0.00108505
Traes_2BS_91EC0D1B7.1	nodulation receptor kinase	2.17045	0.00331071
Traes_2DL_45299D667.2	serine threonine-protein kinase receptor	2.1643	0.029768
Traes_3B_857714A63.1	receptor-like protein kinase	2.15848	0.0345039
Traes_1BS_72C2A41C4.1	resistance-related receptor-like kinase	2.15578	0.000552739
Traes_5BL_2AFCA8B15.1	cysteine-rich receptor-like protein kinase 20-like	2.14779	1.11596e-07
Traes_1AL_EEF9D88DA.1	receptor-like protein 12	2.14234	3.70577e-06
Traes_3AS_D38EAB15F.1	serine threonine-protein kinase receptor	2.14159	4.93434e-05
Traes_2BL_7A01C0963.4	receptor-like protein kinase	2.12507	5.40353e-06
Traes_2AL_53400C2E2.1	receptor-like protein kinase	2.10818	0.000179062
Traes_5DL_4F5B8D96F.2	receptor protein kinase-like	2.04777	0.0288185
Traes_5BS_43731B6AC.1	tpa: leucine-rich repeat receptor-like protein kinase family protein	2.04389	0.0187576
Traes_2AS_72C4C0EAC.1	cysteine-rich receptor-like protein kinase 10-like	2.02488	0.0443997
Traes_6DS_57A6B04A9.1	cysteine-rich receptor-like protein kinase 10-like	2.01352	8.41387e-05
Traes_2DL_0DF79FB00.8	receptor-like protein kinase	2.00639	7.16427e-12
Traes_3DS_84421AD9B.2	receptor-like serine threonine-protein kinase ale2-like	0.472912	0.00230575
Traes_2DS_BA429F6E1.1	probable inactive receptor kinase at5g58300-like	0.422231	0.0379887
100

## Sheet: transport
Gene_ID	Gene_Description	Fold-Change	Adjusted p value
Traes_2DS_4426C3F2F.1	polyol transporter 5-like	Inf	0.0245145
Traes_6DL_31114E7B8.1	peptide transporter ptr2-like	Inf	0.0319528
Traes_3DL_365F92C64.1	pdr-like abc transporter	34.9034	2.81724e-18
Traes_6AL_17DCD487C.1	peptide transporter ptr2-like	28.5769	0.0141927
Traes_6BL_679A7C4BD.1	peptide transporter ptr2-like	15.7534	0.000766537
Traes_5BL_B2EFA5F4A.1	calcium-transporting atpase plasma membrane-type-like	15.3198	1.43646e-05
Traes_4AS_2D88ED3F8.1	protein transport protein sec61 subunit alpha-like	12.9485	7.65957e-09
Traes_5AL_FA3033A40.2	calcium-transporting atpase plasma membrane-type-like	10.6762	1.67064e-13
Traes_4BL_7AF7D563F.1	phospholipid-transporting atpase 1	8.43844	0.0434693
Traes_6DL_6EC763C47.1	peptide transporter ptr2-like	7.30614	5.30342e-11
Traes_6AL_3C96C6BAD.1	peptide transporter ptr2-like	6.48439	6.33958e-09
Traes_2BS_C8FB3060D.2	polyol transporter 5-like	4.55638	3.528e-18
Traes_4DL_BE50C5130.1	protein transport protein sec61 subunit alpha-like	4.51574	5.6871e-20
Traes_3DS_294EA7477.1	abc transporter c family member 3	4.48411	0.00756763
Traes_4DL_CFC191A06.1	sugar transport protein 13-like	4.36159	0.0444138
Traes_2AL_987F244D2.2	high-affinity potassium transporter	4.14798	2.20473e-22
Traes_4BL_2CD045152.1	sugar transport protein 13-like	4.09541	0.0213544
Traes_5AL_1A881D2ED.1	sulfate transporter	3.95941	2.70829e-07
Traes_2DL_634254F09.1	high-affinity potassium transporter	3.84565	9.29006e-12
Traes_2DL_74E015594.1	high-affinity potassium transporter	3.54505	2.81219e-21
Traes_5DL_A8D6AD482.2	uncharacterized transporter ybr287w-like	3.17609	1.83065e-06
Traes_2AS_BDB982457.1	polyol transporter 5-like	3.01767	7.78693e-07
Traes_4BL_268EB5B53.1	protein transport protein sec61 subunit alpha-like	3.0038	4.66357e-07
Traes_7BL_A4BE6BD10.1	heavy metal transporting p1b-atpase 2	2.94265	0.0298946
Traes_2BL_D0C7517E1.2	high-affinity potassium transporter	2.90438	1.47237e-05
Traes_1BL_9772C6F45.1	calcium-transporting atpase plasma membrane-type	2.839	0.0344343
Traes_5BL_D9FB48F8C.1	sulfate transporter	2.83477	2.03557e-07
Traes_3DL_920C6D20E.2	pdr-like abc transporter	2.78702	1.68689e-10
Traes_5DL_C46613B9F.1	sulfate transporter	2.72771	0.000441363
Traes_6BS_399B7B111.2	calcium-transporting atpase plasma membrane-type-like	2.68906	4.15049e-08
Traes_7BL_E6A72120C.1	lysine histidine transporter 1-like	2.62818	4.17724e-11
Traes_3DS_EE5D85DE2.1	abc transporter c family member 3-like	2.61107	6.30994e-10
Traes_1DL_A6FE85E09.1	abc transporter a family member 7-like	2.59116	0.0417107
Traes_2DL_58A8C528E.1	sugar transport protein 1	2.54765	0.00170034
Traes_7DS_32322428E.1	calcium-transporting atpase plasma membrane-type-like	2.46715	0.0046324
Traes_1AL_AAB83FA9B.1	abc transporter a family member 2-like	2.41585	0.000359211
Traes_7DL_F631D2D2E.1	lysine histidine transporter 1-like	2.39555	0.000228428
Traes_5DL_1B21D9A26.1	inorganic phosphate transporter 1-4	2.39162	0.0446899
Traes_7DL_AEAE90568.1	pdr-like abc transporter	2.33269	2.24208e-05
Traes_7BL_1DF9B7E31.1	magnesium transporter nipa2-like	2.32702	0.0457834
Traes_7DS_EB0ADD31F.1	abc transporter c family member 10	2.27945	3.66834e-05
Traes_6AS_9B913DF6F.1	calcium-transporting atpase plasma membrane-type-like	2.22727	4.19243e-08
Traes_7AL_649E6547F.2	lysine histidine transporter 1-like	2.2262	0.000378794
Traes_5AL_689B42D62.1	uncharacterized transporter ybr287w-like	2.21417	0.0395491
Traes_6DS_E76EED926.2	calcium-transporting atpase plasma membrane-type-like	2.2038	4.2e-08
Traes_6DS_E76EED926.2	calcium-transporting atpase plasma membrane-type-like	2.2038	4.2e-08
Traes_2DL_C5C149794.1	ammonium transporter	2.19091	0.0466059
Traes_7DL_30B685267.2	lysine histidine transporter 1-like	2.16815	1.29668e-13
Traes_6AS_37762BC74.1	calcium-transporting atpase plasma membrane-type-like	2.15794	4.36876e-07
Traes_7DL_F2DDC826F.1	magnesium transporter nipa2-like	2.1519	0.00260745
Traes_1AL_A3A29B974.1	ammonium transporter	2.12117	4.95273e-05
Traes_7DL_A95F658D8.2	abc transporter c family member 8-like	2.11712	0.00748468
Traes_5BL_FC28B66D8.2	phosphate transporter	2.10033	2.20424e-07
Traes_2BL_F1A254464.1	ammonium transporter	2.09295	0.0234289
Traes_3DL_598708C12.2	potassium transporter 5-like	2.07386	0.000134949
Traes_7AS_14DE5D999.2	abc transporter c family member 10	2.01793	0.000244738
Traes_6DL_1336419B9.1	abc transporter b family member 2-like	0.486057	2.43907e-06
Traes_6AL_E52391926.1	nucleobase-ascorbate transporter 6-like	0.466251	8.04618e-05
Traes_3AS_98C9AD113.1	abc transporter g family member 32	0.452085	0.0127716
Traes_3B_DD07FEA87.1	heavy metal transport detoxification superfamily protein isoform 1	0.260888	0.00534482
60
Traes_5BL_4C97C5DE4.1	pleiotropic drug resistance protein 5-like	Inf	0.00254143
Traes_3AL_EEA2DF5E4.1	pleiotropic drug resistance protein 4-like	33.2453	0.000164509
Traes_4AL_70CC7A646.1	pleiotropic drug resistance protein 5-like	14.6985	1.66703e-10
Traes_3B_E1D9AD646.1	pleiotropic drug resistance protein 4	10.4991	1.11758e-09
Traes_7DL_CCE27DF79.2	pleiotropic drug resistance protein 4	10.1097	1.42653e-13
Traes_5BL_AAE5B3832.1	pleiotropic drug resistance protein 5-like	8.03051	0.000395326
Traes_5AL_F8FDAC215.2	pleiotropic drug resistance protein 5	5.57742	1e-09
Traes_5AL_F8FDAC215.2	pleiotropic drug resistance protein 5	5.57742	1e-09
Traes_7AL_7E1C0EDEE.1	pleiotropic drug resistance protein 4	5.42628	5.30805e-05
Traes_7BL_D3A25B6C7.2	pleiotropic drug resistance protein 4	5.25192	9.02217e-06
Traes_5DL_A7D264077.1	pleiotropic drug resistance protein 5	4.81198	2.31309e-07
Traes_5DL_F292F9EA4.1	pleiotropic drug resistance protein 5	4.62111	1.15306e-07
Traes_7AL_A29227860.2	pleiotropic drug resistance protein 4	2.89596	0.00189542
Traes_3AL_8A13B22C7.1	pleiotropic drug resistance protein 4	2.8316	1.02196e-05
Traes_3B_4434107C4.1	pleiotropic drug resistance protein 4	2.78406	4.35524e-13
Traes_3AL_0C1B383C3.1	pleiotropic drug resistance protein 4-like	2.74486	4.86369e-10
Traes_5AS_D714D4951.1	pleiotropic drug resistance protein 5	2.73807	1.89323e-05
Traes_2AL_FAA384931.2	pleiotropic drug resistance protein 4	2.39474	0.0446843
Traes_3B_984F0A188.2	pleiotropic drug resistance protein 4	2.37095	0.00155515
Traes_7DS_D89F89766.1	pleiotropic drug resistance protein 2-like	2.30082	0.00583274
Traes_4AL_603B6DC64.1	pleiotropic drug resistance protein 3-like	2.16219	0.00195599
Traes_7BS_CF247665F.1	pleiotropic drug resistance protein 2-like	2.00422	0.00688485
22
Traes_3DL_365F92C64.1	pdr-like abc transporter	34.9034	2.82e-18
Traes_3DS_294EA7477.1	abc transporter c family member 3	4.48411	0.00756763
Traes_3DL_920C6D20E.2	pdr-like abc transporter	2.78702	1.69e-10
Traes_3DS_EE5D85DE2.1	abc transporter c family member 3-like	2.61107	6.31e-10
Traes_1DL_A6FE85E09.1	abc transporter a family member 7-like	2.59116	0.0417107
Traes_1AL_AAB83FA9B.1	abc transporter a family member 2-like	2.41585	0.000359211
Traes_7DL_AEAE90568.1	pdr-like abc transporter	2.33269	2.24e-05
Traes_7DS_EB0ADD31F.1	abc transporter c family member 10	2.27945	3.67e-05
Traes_7DL_A95F658D8.2	abc transporter c family member 8-like	2.11712	0.00748468
Traes_7AS_14DE5D999.2	abc transporter c family member 10	2.01793	0.000244738
Traes_6DL_1336419B9.1	abc transporter b family member 2-like	0.486057	2.44e-06
Traes_3AS_98C9AD113.1	abc transporter g family member 32	0.452085	0.0127716
12

## Sheet: unknown
Gene_ID	Gene_Description	Fold-Change	Adjusted p value
Traes_6AL_9BEE2EAE1.1	unknown function	Inf	0.00464469
Traes_2BL_BAC6CF5B8.2	unknown function	Inf	0.00480501
Traes_7BS_828CB7CE0.1	unknown function	Inf	0.0427179
Traes_4DL_788BB68B8.1	unknown function	34.5085	0.000199794
Traes_4DS_9C01B536B.1	unknown function	17.789	3.49787e-12
Traes_3DL_85AC9E60D.1	unknown function	14.6696	0.0233383
Traes_6BS_1E0B929A3.2	unknown function	13.7431	5.91566e-15
Traes_4AL_536162239.1	unknown function	13.1033	0.0120849
Traes_4AS_9450AD3F4.1	unknown function	11.3167	0.000694181
Traes_2BL_0A9EBAF42.1	unknown function	11.2511	0.0327455
Traes_7AS_7E99B3482.1	unknown function	11.0494	1.22004e-09
Traes_5BS_D69BF925F.1	unknown function	9.69462	3.69818e-20
Traes_5AS_1C37CC3BD.1	unknown function	8.81013	6.63447e-12
Traes_6DL_E00D38C9D.1	unknown function	7.45783	9.50693e-07
Traes_3B_24DF679511.1	unknown function	7.32764	0.00220945
Traes_3DL_3B1612F72.1	unknown function	6.9937	3.97094e-10
Traes_3DL_949864F55.1	unknown function	6.91771	5.95651e-17
Traes_2DL_91B622D3B.1	unknown function	6.11443	0.0446207
Traes_5BL_72A02606C.2	unknown function	5.55484	3.14309e-11
Traes_5DS_4A3E02637.1	unknown function	5.42416	1.38568e-09
Traes_6BS_24A6FE302.1	unknown function	4.79159	0.0100198
Traes_6AS_72FE2B9F4.1	unknown function	4.56677	1.65546e-20
Traes_1AL_B6D253895.1	unknown function	4.30072	1.6245e-29
Traes_4AL_FFF29DF6B.1	unknown function	4.10869	0.0292161
Traes_2AS_C8B6AF996.1	unknown function	3.99229	0.0180627
Traes_1AL_82AAF3E95.1	unknown function	3.95432	2.19223e-05
Traes_4AL_D4B405CDE.1	unknown function	3.61023	3.05263e-05
Traes_7BL_3858E1ED7.1	unknown function	3.5207	0.0408341
Traes_6AS_FEF580AB0.2	unknown function	3.47921	0.00105259
Traes_1BS_30DE427D5.1	unknown function	3.42945	5.93252e-07
Traes_6DS_2480D42A8.1	unknown function	3.22993	9.92393e-05
Traes_4BS_4BC62B7F7.2	unknown function	3.11852	4.63238e-06
Traes_6DL_416FF03E2.1	unknown function	3.11208	0.000112098
Traes_5DL_211AAB860.1	unknown function	3.10857	2.33881e-05
Traes_2BL_986DAB8B5.2	unknown function	2.93104	0.0412679
Traes_5BL_3C7834F93.1	unknown function	2.87653	0.0105562
Traes_5BL_3D3F5564B.2	unknown function	2.76276	0.000211529
Traes_2DL_9532E066D.2	unknown function	2.744	0.000468876
Traes_4AS_F516F49FA.4	unknown function	2.68475	0.0306782
Traes_1DS_D29705572.1	unknown function	2.67565	4.73585e-09
Traes_4BS_E502A9C54.1	unknown function	2.64556	0.0163142
Traes_2AS_12538166B.1	unknown function	2.48717	0.0180826
Traes_1DL_B1E80D67C.2	unknown function	2.40278	0.0132733
Traes_5DL_6E2DD80321.2	unknown function	2.38345	3.44505e-07
Traes_2BL_7A73E13F9.1	unknown function	2.33527	0.0458788
Traes_4AS_8D7CEBCE0.1	unknown function	2.28537	0.00258753
Traes_6DL_F2D6BE7C1.1	unknown function	2.22647	0.0137585
Traes_5BL_0B62C53C5.1	unknown function	2.22064	6.39352e-07
Traes_6AS_709C99BD1.2	unknown function	2.20693	0.000548013
Traes_4DL_3686D7961.1	unknown function	2.18391	0.0323895
Traes_3AL_532CCC651.2	unknown function	2.16958	0.0355504
Traes_3B_F4D3D054A.1	unknown function	2.1389	0.00295407
Traes_1AL_723984393.1	unknown function	2.12678	0.00668977
Traes_7DL_F22970CC8.1	unknown function	2.10928	0.00134263
Traes_4BS_B450D4FEA.1	unknown function	2.07912	0.00590933
Traes_2AL_FB639BC75.1	unknown function	2.04143	0.0257878
Traes_2DS_DD8E15366.1	unknown function	2.04038	0.0114211
Traes_2AL_382370BE7.1	unknown function	0.499895	0.0301428
Traes_4AS_4B47AEE0D.2	unknown function	0.453927	0.00723266
Traes_4DL_5138702FD.1	unknown function	0.453164	0.0251947
Traes_2DL_4E02C3622.2	unknown function	0.396519	0.0469144
Traes_6AL_D94E590F1.1	unknown function	0.2923	0.04972
