# Supplementary material for: The Fusarium crown rot pathogen Fusarium pseudograminearum triggers a suite of transcriptional and metabolic changes in bread wheat (Triticum aestivum L.)
Source: Ann Bot. 2016 Dec 7;119(5):853–67. doi: 10.1093/aob/mcw207 (PMC5604588; doi:10.1093/aob/mcw207)
Supplement: Supplementary Data [file mcw207_Supp.zip › aob-16179-s08.xlsx]

## Sheet: Wheat_RNAseq_all_upreg_genes_se
GO-ID	Term	Category	FDR	P-Value	#Test	#Ref	#notAnnotTest	#notAnnotRef	Over/Under
GO:0016529	sarcoplasmic reticulum	C	6.28884e-14	2.69567e-16	19	52	1685	80824	over
GO:0016528	sarcoplasm	C	6.28884e-14	2.69567e-16	19	52	1685	80824	over
GO:0005576	extracellular region	C	2.74467e-10	2.38494e-12	127	3060	1577	77816	over
GO:0005783	endoplasmic reticulum	C	3.07755e-10	2.71594e-12	94	1987	1610	78889	over
GO:0071944	cell periphery	C	1.25662e-08	1.60009e-10	373	12915	1331	67961	over
GO:0048046	apoplast	C	1.4546e-08	1.87051e-10	80	1709	1624	79167	over
GO:0016023	cytoplasmic membrane-bounded vesicle	C	9.1946e-07	1.8315e-08	417	15351	1287	65525	over
GO:0031410	cytoplasmic vesicle	C	9.20598e-07	1.84537e-08	417	15352	1287	65524	over
GO:0005886	plasma membrane	C	1.011e-06	2.03934e-08	311	10865	1393	70011	over
GO:0017059	serine C-palmitoyltransferase complex	C	1.04807e-06	2.19339e-08	5	1	1699	80875	over
GO:0031211	endoplasmic reticulum palmitoyltransferase complex	C	1.04807e-06	2.19339e-08	5	1	1699	80875	over
GO:0002178	palmitoyltransferase complex	C	1.04807e-06	2.19339e-08	5	1	1699	80875	over
GO:0031988	membrane-bounded vesicle	C	1.04991e-06	2.21047e-08	417	15376	1287	65500	over
GO:0031982	vesicle	C	1.13325e-06	2.4e-08	417	15387	1287	65489	over
GO:0042600	chorion	C	7.12963e-06	1.80667e-07	4	0	1700	80876	over
GO:0070825	micropyle	C	7.12963e-06	1.80667e-07	4	0	1700	80876	over
GO:0030312	external encapsulating structure	C	0.000460368	1.67249e-05	103	3156	1601	77720	over
GO:0044432	endoplasmic reticulum part	C	0.000845611	3.43411e-05	36	795	1668	80081	over
GO:0005618	cell wall	C	0.00094968	3.96047e-05	99	3074	1605	77802	over
GO:0019804	quinolinate synthetase complex	C	0.00559445	0.000288468	3	4	1701	80872	over
GO:0005789	endoplasmic reticulum membrane	C	0.0058713	0.000305307	26	564	1678	80312	over
GO:0042175	nuclear outer membrane-endoplasmic reticulum membrane network	C	0.00626923	0.000329585	26	567	1678	80309	over
GO:0003824	catalytic activity	F	1.07349e-38	4.06009e-42	1149	41259	555	39617	over
GO:0043167	ion binding	F	9.71555e-32	1.22486e-34	829	27557	875	53319	over
GO:0050162	oxalate oxidase activity	F	4.75631e-23	7.79527e-26	20	13	1684	80863	over
GO:0030145	manganese ion binding	F	2.84292e-17	5.73458e-20	41	288	1663	80588	over
GO:0043168	anion binding	F	2.81327e-16	6.7388e-19	468	15046	1236	65830	over
GO:0045735	nutrient reservoir activity	F	2.31467e-15	6.12809e-18	39	298	1665	80578	over
GO:0004674	protein serine/threonine kinase activity	F	6.90462e-15	2.17619e-17	195	4823	1509	76053	over
GO:0005516	calmodulin binding	F	7.08346e-15	2.32186e-17	44	403	1660	80473	over
GO:0016829	lyase activity	F	1.32897e-14	4.69128e-17	95	1661	1609	79215	over
GO:0042973	glucan endo-1	F	3.26319e-14	1.19305e-16	23	89	1681	80787
GO:0004672	protein kinase activity	F	3.63544e-14	1.37498e-16	229	6128	1475	74748	over
GO:0005388	calcium-transporting ATPase activity	F	6.28884e-14	2.69567e-16	19	52	1685	80824	over
GO:0043169	cation binding	F	2.56152e-13	1.13027e-15	445	14740	1259	66136	over
GO:0097367	carbohydrate derivative binding	F	2.80866e-13	1.31014e-15	415	13519	1289	67357	over
GO:0016301	kinase activity	F	5.07772e-13	2.68866e-15	261	7498	1443	73378	over
GO:0036094	small molecule binding	F	5.40869e-13	2.9321e-15	518	17894	1186	62982	over
GO:0005524	ATP binding	F	1.04246e-12	5.7827e-15	353	11137	1351	69739	over
GO:0015085	calcium ion transmembrane transporter activity	F	1.13126e-12	6.56053e-15	21	86	1683	80790	over
GO:0016773	phosphotransferase activity	F	2.23597e-12	1.32489e-14	239	6777	1465	74099
GO:0016623	oxidoreductase activity	F	5.65124e-12	3.5623e-14	20	83	1684
GO:0016740	transferase activity	F	8.55374e-12	5.49976e-14	472	16240	1232	64636	over
GO:0032553	ribonucleotide binding	F	1.12427e-11	7.51213e-14	401	13310	1303	67566	over
GO:1901265	nucleoside phosphate binding	F	2.25964e-11	1.56682e-13	499	17494	1205	63382	over
GO:0000166	nucleotide binding	F	2.25964e-11	1.56682e-13	499	17494	1205	63382	over
GO:0035639	purine ribonucleoside triphosphate binding	F	3.81238e-11	2.73961e-13	368	12077	1336	68799	over
GO:0005488	binding	F	5.47072e-11	4.13822e-13	1084	44435	620	36441	over
GO:0016491	oxidoreductase activity	F	6.23574e-11	4.79552e-13	289	8958	1415	71918	over
GO:0004590	orotidine-5'-phosphate decarboxylase activity	F	1.95037e-10	1.57367e-12	7	0	1697	80876	over
GO:0004588	orotate phosphoribosyltransferase activity	F	1.95037e-10	1.57367e-12	7	0	1697	80876	over
GO:0032559	adenyl ribonucleotide binding	F	1.96308e-10	1.60868e-12	367	12201	1337	68675	over
GO:0030554	adenyl nucleotide binding	F	2.09345e-10	1.76829e-12	367	12210	1337	68666	over
GO:0020037	heme binding	F	3.62224e-10	3.28797e-12	104	2313	1600	78563	over
GO:0072509	divalent inorganic cation transmembrane transporter activity	F	7.2676e-10	6.78016e-12	28	248	1676	80628	over
GO:0046872	metal ion binding	F	8.34398e-10	7.99473e-12	398	13643	1306	67233	over
GO:0004364	glutathione transferase activity	F	1.12449e-09	1.13413e-11	22	149	1682	80727	over
GO:0015662	ATPase activity	F	2.67075e-09	2.87955e-11	29	285	1675
GO:0001883	purine nucleoside binding	F	3.41774e-09	3.92101e-11	382	13141	1322	67735	over
GO:0032555	purine ribonucleotide binding	F	3.41774e-09	3.92101e-11	382	13141	1322	67735	over
GO:0032550	purine ribonucleoside binding	F	3.41774e-09	3.92101e-11	382	13141	1322	67735	over
GO:0017076	purine nucleotide binding	F	3.7475e-09	4.39381e-11	382	13153	1322	67723	over
GO:0008061	chitin binding	F	4.642e-09	5.50111e-11	14	51	1690	80825	over
GO:0032549	ribonucleoside binding	F	9.83745e-09	1.22782e-10	382	13263	1322	67613	over
GO:0001882	nucleoside binding	F	1.1e-08	1.38375e-10	382	13276	1322	67600	over
GO:0016840	carbon-nitrogen lyase activity	F	1.6e-08	2.11751e-10	21	159	1683	80717	over
GO:0016209	antioxidant activity	F	1.88527e-08	2.5962e-10	51	859	1653	80017	over
GO:0046906	tetrapyrrole binding	F	5.14999e-08	7.5315e-10	104	2560	1600	78316	over
GO:0016705	oxidoreductase activity	F	6.77969e-08	1e-09	87	2004	1617
GO:0004568	chitinase activity	F	9.8543e-08	1.56536e-09	15	82	1689	80794	over
GO:0009815	1-aminocyclopropane-1-carboxylate oxidase activity	F	1.24689e-07	2e-09	8	11	1696	80865	over
GO:0016903	oxidoreductase activity	F	1.31569e-07	2.14015e-09	30	371	1674	80505
GO:0016684	oxidoreductase activity	F	1.31569e-07	2.17291e-09	46	778	1658	80098
GO:0004601	peroxidase activity	F	1.31569e-07	2.17291e-09	46	778	1658	80098	over
GO:0043621	protein self-association	F	1.35168e-07	2.2494e-09	13	58	1691	80818	over
GO:0008422	beta-glucosidase activity	F	1.5394e-07	2.62e-09	24	244	1680	80632	over
GO:0010181	FMN binding	F	1.97705e-07	3.46458e-09	20	170	1684	80706	over
GO:0080044	quercetin 7-O-glucosyltransferase activity	F	2.19509e-07	3.92968e-09	12	49	1692	80827	over
GO:0045548	phenylalanine ammonia-lyase activity	F	3.49424e-07	6.34356e-09	13	64	1691	80812	over
GO:0050662	coenzyme binding	F	4.89101e-07	9.06428e-09	76	1740	1628	79136	over
GO:0016841	ammonia-lyase activity	F	6.21421e-07	1.19082e-08	14	82	1690	80794	over
GO:0004042	acetyl-CoA:L-glutamate N-acetyltransferase activity	F	7.66e-07	1.5e-08	6	4	1698	80872	over
GO:0080043	quercetin 3-O-glucosyltransferase activity	F	8.68599e-07	1.70829e-08	12	57	1692	80819	over
GO:0016454	C-palmitoyltransferase activity	F	1.04807e-06	2.19339e-08	5	1	1699	80875	over
GO:0016409	palmitoyltransferase activity	F	1.04807e-06	2.19339e-08	5	1	1699	80875	over
GO:0004758	serine C-palmitoyltransferase activity	F	1.04807e-06	2.19339e-08	5	1	1699	80875	over
GO:0046873	metal ion transmembrane transporter activity	F	1.55254e-06	3.36658e-08	40	686	1664	80190	over
GO:0016629	12-oxophytodienoate reductase activity	F	1.61624e-06	3.52509e-08	10	37	1694	80839	over
GO:0016772	transferase activity	F	1.91092e-06	4.31234e-08	279	9621	1425	71255
GO:0080046	quercetin 4'-O-glucosyltransferase activity	F	1.92579e-06	4.37018e-08	10	38	1694	80838	over
GO:0019842	vitamin binding	F	2.08273e-06	4.77884e-08	16	126	1688	80750	over
GO:0016831	carboxy-lyase activity	F	2.37872e-06	5.48796e-08	30	433	1674	80443	over
GO:0022804	active transmembrane transporter activity	F	2.44641e-06	5.67499e-08	83	2061	1621	78815	over
GO:0050403	trans-zeatin O-beta-D-glucosyltransferase activity	F	3.14173e-06	7.36715e-08	15	113	1689	80763	over
GO:0016830	carbon-carbon lyase activity	F	3.3215e-06	7.87244e-08	37	626	1667	80250	over
GO:0050502	cis-zeatin O-beta-D-glucosyltransferase activity	F	5.02691e-06	1.22948e-07	15	118	1689	80758	over
GO:0018580	nitronate monooxygenase activity	F	7.12963e-06	1.80667e-07	4	0	1700	80876	over
GO:0004497	monooxygenase activity	F	1.35428e-05	3.58546e-07	67	1610	1637	79266	over
GO:0016887	ATPase activity	F	2.56372e-05	6.98138e-07	81	2127	1623	78749	over
GO:0048037	cofactor binding	F	2.7233e-05	7.51894e-07	106	3036	1598	77840	over
GO:0030170	pyridoxal phosphate binding	F	3.67437e-05	1.04228e-06	29	475	1675	80401	over
GO:0004737	pyruvate decarboxylase activity	F	4.39457e-05	1.27427e-06	7	21	1697	80855	over
GO:0016688	L-ascorbate peroxidase activity	F	6.06823e-05	1.79782e-06	9	46	1695	80830	over
GO:0015926	glucosidase activity	F	6.07184e-05	1.80655e-06	27	435	1677	80441	over
GO:1901363	heterocyclic compound binding	F	6.84256e-05	2.07037e-06	747	30965	957	49911	over
GO:0097159	organic cyclic compound binding	F	7.10003e-05	2.16617e-06	747	30974	957	49902	over
GO:0016765	transferase activity	F	0.000105396	3.282e-06	26	423	1678	80453
GO:0016838	carbon-oxygen lyase activity	F	0.000114704	3.58632e-06	15	158	1689	80718
GO:0004553	hydrolase activity	F	0.000124957	3.92264e-06	68	1768	1636	79108
GO:0042626	ATPase activity	F	0.000166554	5.35441e-06	44	975	1660	79901
GO:0043492	ATPase activity	F	0.000166554	5.35441e-06	44	975	1660	79901
GO:0008824	cyanate hydratase activity	F	0.000183542	6.01626e-06	4	3	1700	80873	over
GO:0004385	guanylate kinase activity	F	0.000183542	6.01626e-06	4	3	1700	80873	over
GO:0015020	glucuronosyltransferase activity	F	0.00025221	8.45788e-06	10	73	1694	80803	over
GO:0004358	glutamate N-acetyltransferase activity	F	0.000255769	8.77071e-06	3	0	1701	80876	over
GO:0042625	ATPase activity	F	0.000257596	8.86581e-06	30	563	1674	80313
GO:0000287	magnesium ion binding	F	0.000257989	8.91186e-06	33	652	1671	80224	over
GO:0051213	dioxygenase activity	F	0.000263828	9.18011e-06	33	653	1671	80223	over
GO:0047763	caffeate O-methyltransferase activity	F	0.00026818	9.39915e-06	5	10	1699	80866	over
GO:0008483	transaminase activity	F	0.000455837	1.64359e-05	17	228	1687	80648	over
GO:0016769	transferase activity	F	0.000455837	1.64359e-05	17	228	1687	80648
GO:0016706	oxidoreductase activity	F	0.000482058	1.76852e-05	25
GO:0016820	hydrolase activity	F	0.000582114	2.18697e-05	44	1036	1660
GO:0016206	catechol O-methyltransferase activity	F	0.000639584	2.419e-05	6	23	1698	80853	over
GO:0010333	terpene synthase activity	F	0.000712795	2.74083e-05	13	145	1691	80731	over
GO:0015145	monosaccharide transmembrane transporter activity	F	0.000720974	2.81772e-05	8	51	1696	80825	over
GO:0030976	thiamine pyrophosphate binding	F	0.000720974	2.81772e-05	8	51	1696	80825	over
GO:1901681	sulfur compound binding	F	0.000845611	3.37416e-05	9	69	1695	80807	over
GO:0015431	glutathione S-conjugate-exporting ATPase activity	F	0.000845611	3.39756e-05	5	14	1699	80862	over
GO:0010290	chlorophyll catabolite transmembrane transporter activity	F	0.000845611	3.39756e-05	5	14	1699	80862	over
GO:0071997	glutathione S-conjugate-transporting ATPase activity	F	0.000845611	3.39756e-05	5	14	1699	80862	over
GO:0003935	GTP cyclohydrolase II activity	F	0.000845611	3.4348e-05	4	6	1700	80870	over
GO:0008686	4-dihydroxy-2-butanone-4-phosphate synthase activity	F	0.000845611	3.4348e-05	4	6	1700	80870
GO:0004640	phosphoribosylanthranilate isomerase activity	F	0.000845611	3.45409e-05	3	1	1701	80875	over
GO:0004055	argininosuccinate synthase activity	F	0.000845611	3.45409e-05	3	1	1701	80875	over
GO:0004801	sedoheptulose-7-phosphate:D-glyceraldehyde-3-phosphate glyceronetransferase activity	F	0.000845611	3.45409e-05	3	1	1701	80875	over
GO:0016641	oxidoreductase activity	F	0.000875246	3.60824e-05	8	53	1696
GO:0016798	hydrolase activity	F	0.000935295	3.87938e-05	70	1980	1634	78896
GO:0016835	carbon-oxygen lyase activity	F	0.00111089	4.73374e-05	28	558	1676	80318	over
GO:0019829	cation-transporting ATPase activity	F	0.00114807	4.90665e-05	24	441	1680	80435	over
GO:0015291	secondary active transmembrane transporter activity	F	0.00122662	5.29446e-05	40	944	1664	79932	over
GO:0015405	P-P-bond-hydrolysis-driven transmembrane transporter activity	F	0.00128515	5.62212e-05	44	1081	1660	79795	over
GO:0015399	primary active transmembrane transporter activity	F	0.00138467	6.09241e-05	44	1085	1660	79791	over
GO:0034279	syn-pimara-7	F	0.00170223	7.83301e-05	4	8	1700	80868
GO:0016463	zinc-exporting ATPase activity	F	0.00235401	0.00011129	4	9	1700	80867	over
GO:0003933	GTP cyclohydrolase activity	F	0.00235401	0.00011129	4	9	1700	80867	over
GO:0009899	ent-kaurene synthase activity	F	0.00240456	0.000113983	5	19	1699	80857	over
GO:0016616	oxidoreductase activity	F	0.00323203	0.000156875	35	828	1669
GO:0031418	L-ascorbic acid binding	F	0.00329441	0.000160318	8	67	1696	80809	over
GO:0003942	N-acetyl-gamma-glutamyl-phosphate reductase activity	F	0.0033963	0.000167417	3	3	1701	80873	over
GO:0003938	IMP dehydrogenase activity	F	0.0033963	0.000167417	3	3	1701	80873	over
GO:0008843	endochitinase activity	F	0.0041385	0.000205568	4	11	1700	80865	over
GO:0005355	glucose transmembrane transporter activity	F	0.00486839	0.00024612	5	23	1699	80853	over
GO:0008987	quinolinate synthetase A activity	F	0.00559445	0.000288468	3	4	1701	80872	over
GO:0050307	sucrose-phosphate phosphatase activity	F	0.00559445	0.000288468	3	4	1701	80872	over
GO:0005509	calcium ion binding	F	0.00582038	0.000301586	47	1278	1657	79598	over
GO:0016860	intramolecular oxidoreductase activity	F	0.0058713	0.000305704	11	139	1693	80737	over
GO:0048029	monosaccharide binding	F	0.00618317	0.000324282	8	75	1696	80801	over
GO:0016656	monodehydroascorbate reductase (NADH) activity	F	0.00656541	0.000346811	4	13	1700	80863	over
GO:0016667	oxidoreductase activity	F	0.00721453	0.000384738	22	448	1682	80428
GO:0022820	potassium ion symporter activity	F	0.00752698	0.000404248	5	26	1699	80850	over
GO:0015149	hexose transmembrane transporter activity	F	0.00752698	0.000404248	5	26	1699	80850	over
GO:0009674	potassium:sodium symporter activity	F	0.00752698	0.000404248	5	26	1699	80850	over
GO:0004707	MAP kinase activity	F	0.00787737	0.000424059	7	59	1697	80817	over
GO:0051498	syn-copalyl diphosphate synthase activity	F	0.00812888	0.000438624	4	14	1700	80862	over
GO:0004452	isopentenyl-diphosphate delta-isomerase activity	F	0.00834418	0.000454448	3	5	1701	80871	over
GO:0080041	ADP-ribose pyrophosphohydrolase activity	F	0.00834418	0.000454448	3	5	1701	80871	over
GO:0004022	alcohol dehydrogenase (NAD) activity	F	0.00918186	0.000501229	6	43	1698	80833	over
GO:0044710	single-organism metabolic process	P	3.7829e-45	4.76916e-49	810	24527	894	56349	over
GO:1901564	organonitrogen compound metabolic process	P	2.83605e-40	7.1509e-44	519	13481	1185	67395	over
GO:0044281	small molecule metabolic process	P	6.45823e-38	3.2568e-41	588	16455	1116	64421	over
GO:0006082	organic acid metabolic process	P	3.20548e-36	2.0206e-39	423	10441	1281	70435	over
GO:0019752	carboxylic acid metabolic process	P	6.33442e-36	4.79154e-39	419	10337	1285	70539	over
GO:0043436	oxoacid metabolic process	P	4.49713e-35	3.96872e-38	419	10435	1285	70441	over
GO:0050896	response to stimulus	P	7.95965e-33	8.02789e-36	601	17701	1103	63175	over
GO:0006520	cellular amino acid metabolic process	P	8.31929e-33	9.43943e-36	348	8172	1356	72704	over
GO:0009607	response to biotic stimulus	P	1.06058e-25	1.47079e-28	170	3055	1534	77821	over
GO:1901605	alpha-amino acid metabolic process	P	3.59285e-24	5.43548e-27	301	7446	1403	73430	over
GO:0006950	response to stress	P	4.8307e-22	8.5262e-25	372	10309	1332	70567	over
GO:0008152	metabolic process	P	9.43045e-20	1.78337e-22	1202	47786	502	33090	over
GO:0046686	response to cadmium ion	P	6.21817e-17	1.33269e-19	110	1921	1594	78955	over
GO:0010035	response to inorganic substance	P	2.57791e-16	5.85002e-19	168	3750	1536	77126	over
GO:0006526	arginine biosynthetic process	P	7.76371e-16	1.95757e-18	17	24	1687	80852	over
GO:0010038	response to metal ion	P	3.17214e-15	8.79817e-18	120	2340	1584	78536	over
GO:0051707	response to other organism	P	4.2269e-15	1.22565e-17	139	2938	1565	77938	over
GO:0006518	peptide metabolic process	P	4.33012e-15	1.31017e-17	40	323	1664	80553	over
GO:0006807	nitrogen compound metabolic process	P	1.12356e-14	3.82452e-17	651	23197	1053	57679	over
GO:0070588	calcium ion transmembrane transport	P	6.28884e-14	2.69567e-16	19	52	1685	80824	over
GO:0042221	response to chemical stimulus	P	2.66963e-13	1.21163e-15	282	8241	1422	72635	over
GO:0009069	serine family amino acid metabolic process	P	3.43914e-13	1.6476e-15	205	5404	1499	75472	over
GO:0006749	glutathione metabolic process	P	3.69019e-13	1.81439e-15	34	268	1670	80608	over
GO:0006952	defense response	P	3.72732e-13	1.87964e-15	152	3569	1552	77307	over
GO:0006468	protein phosphorylation	P	4.61224e-13	2.38404e-15	210	5605	1494	75271	over
GO:0009084	glutamine family amino acid biosynthetic process	P	1.13126e-12	6.56053e-15	21	86	1683	80790	over
GO:0052314	phytoalexin metabolic process	P	2.6458e-12	1.60109e-14	20	79	1684	80797	over
GO:0051704	multi-organism process	P	5.10364e-12	3.15278e-14	168	4254	1536	76622	over
GO:0051501	diterpene phytoalexin metabolic process	P	1.0785e-11	7.07033e-14	18	64	1686	80812	over
GO:0009161	ribonucleoside monophosphate metabolic process	P	3.52832e-11	2.491e-13	84	1599	1620	79277	over
GO:0009651	response to salt stress	P	4.45269e-11	3.25587e-13	88	1727	1616	79149	over
GO:0006816	calcium ion transport	P	4.68453e-11	3.48446e-13	25	167	1679	80709	over
GO:0009123	nucleoside monophosphate metabolic process	P	6.70178e-11	5.2384e-13	84	1623	1620	79253	over
GO:0016101	diterpenoid metabolic process	P	2.05913e-10	1.71335e-12	27	215	1677	80661	over
GO:0043603	cellular amide metabolic process	P	2.74467e-10	2.38757e-12	46	623	1658	80253	over
GO:0070838	divalent metal ion transport	P	3.56447e-10	3.19059e-12	34	357	1670	80519	over
GO:0052315	phytoalexin biosynthetic process	P	6.96138e-10	6.40672e-12	16	63	1688	80813	over
GO:0072511	divalent inorganic cation transport	P	7.78227e-10	7.35842e-12	34	369	1670	80507	over
GO:0016102	diterpenoid biosynthetic process	P	8.56193e-10	8.3115e-12	21	131	1683	80745	over
GO:0044237	cellular metabolic process	P	1.10498e-09	1.08659e-11	952	38539	752	42337	over
GO:0006803	glutathione conjugation reaction	P	1.12449e-09	1.13413e-11	22	149	1682	80727	over
GO:0046034	ATP metabolic process	P	1.38473e-09	1.41405e-11	74	1433	1630	79443	over
GO:0006970	response to osmotic stress	P	1.44682e-09	1.49571e-11	89	1895	1615	78981	over
GO:1901566	organonitrogen compound biosynthetic process	P	2e-09	2.11185e-11	132	3341	1572	77535	over
GO:0051502	diterpene phytoalexin biosynthetic process	P	2.62354e-09	2.77833e-11	14	48	1690	80828	over
GO:0009167	purine ribonucleoside monophosphate metabolic process	P	2.67075e-09	2.92934e-11	77	1548	1627	79328	over
GO:0009126	purine nucleoside monophosphate metabolic process	P	2.67075e-09	2.92934e-11	77	1548	1627	79328	over
GO:1901565	organonitrogen compound catabolic process	P	3.41774e-09	3.80249e-11	115	2787	1589	78089	over
GO:0009404	toxin metabolic process	P	3.7475e-09	4.39049e-11	22	161	1682	80715	over
GO:0006570	tyrosine metabolic process	P	5.51389e-09	6.60387e-11	41	567	1663	80309	over
GO:0009064	glutamine family amino acid metabolic process	P	6.33638e-09	7.66884e-11	35	428	1669	80448	over
GO:0071704	organic substance metabolic process	P	6.54063e-09	7.99851e-11	968	39596	736	41280	over
GO:0007338	single fertilization	P	6.76347e-09	8.35628e-11	10	17	1694	80859	over
GO:0006558	L-phenylalanine metabolic process	P	1.54858e-08	2.03041e-10	35	445	1669	80431	over
GO:1902221	erythrose 4-phosphate/phosphoenolpyruvate family amino acid metabolic process	P	1.54858e-08	2.03041e-10	35	445	1669	80431	over
GO:0006559	L-phenylalanine catabolic process	P	1.7e-08	2.29225e-10	15	70	1689	80806	over
GO:1902222	erythrose 4-phosphate/phosphoenolpyruvate family amino acid catabolic process	P	1.7e-08	2.29225e-10	15	70	1689	80806	over
GO:0044364	disruption of cells of other organism	P	1.88527e-08	2.61446e-10	12	37	1692	80839	over
GO:0031640	killing of cells of other organism	P	1.88527e-08	2.61446e-10	12	37	1692	80839	over
GO:0006793	phosphorus metabolic process	P	2.1281e-08	2.97805e-10	399	14077	1305	66799	over
GO:0001906	cell killing	P	2.39042e-08	3.37527e-10	12	38	1692	80838	over
GO:0006796	phosphate-containing compound metabolic process	P	2.64441e-08	3.76725e-10	396	13977	1308	66899	over
GO:0009072	aromatic amino acid family metabolic process	P	3.93166e-08	5.65065e-10	53	936	1651	79940	over
GO:1901700	response to oxygen-containing compound	P	4.63624e-08	6.72174e-10	147	4077	1557	76799	over
GO:0009987	cellular process	P	6.72747e-08	1e-09	1090	45875	614	35001	over
GO:0006525	arginine metabolic process	P	8.8344e-08	1.32538e-09	24	235	1680	80641	over
GO:0042744	hydrogen peroxide catabolic process	P	9.22765e-08	1.39601e-09	23	216	1681	80660	over
GO:1901072	glucosamine-containing compound catabolic process	P	9.8543e-08	1.56536e-09	15	82	1689	80794	over
GO:1901071	glucosamine-containing compound metabolic process	P	9.8543e-08	1.56536e-09	15	82	1689	80794	over
GO:0006032	chitin catabolic process	P	9.8543e-08	1.56536e-09	15	82	1689	80794	over
GO:0006030	chitin metabolic process	P	9.8543e-08	1.56536e-09	15	82	1689	80794	over
GO:0046348	amino sugar catabolic process	P	9.8543e-08	1.56536e-09	15	82	1689	80794	over
GO:0006804	peroxidase reaction	P	1.31569e-07	2.17291e-09	46	778	1658	80098	over
GO:0044248	cellular catabolic process	P	1.40604e-07	2.35758e-09	171	5057	1533	75819	over
GO:0044205	'de novo' UMP biosynthetic process	P	1.4337e-07	2.42204e-09	7	6	1697	80870	over
GO:0044238	primary metabolic process	P	1.57514e-07	2.7007e-09	897	36783	807	44093	over
GO:0006207	'de novo' pyrimidine nucleobase biosynthetic process	P	1.89138e-07	3.26675e-09	8	12	1696	80864	over
GO:0070301	cellular response to hydrogen peroxide	P	1.91386e-07	3.3297e-09	23	227	1681	80649	over
GO:0016998	cell wall macromolecule catabolic process	P	2.14291e-07	3.79811e-09	19	153	1685	80723	over
GO:0048281	inflorescence morphogenesis	P	2.14291e-07	3.80926e-09	10	28	1694	80848	over
GO:0055114	oxidation-reduction process	P	2.43e-07	4.38124e-09	280	9419	1424	71457	over
GO:0009803	cinnamic acid metabolic process	P	4.05749e-07	7.4684e-09	13	65	1691	80811	over
GO:0009800	cinnamic acid biosynthetic process	P	4.05749e-07	7.4684e-09	13	65	1691	80811	over
GO:0051555	flavonol biosynthetic process	P	5.05937e-07	9.63142e-09	11	42	1693	80834	over
GO:0051554	flavonol metabolic process	P	5.05937e-07	9.63142e-09	11	42	1693	80834	over
GO:0051553	flavone biosynthetic process	P	5.05937e-07	9.63142e-09	11	42	1693	80834	over
GO:0051552	flavone metabolic process	P	5.05937e-07	9.63142e-09	11	42	1693	80834	over
GO:0034614	cellular response to reactive oxygen species	P	6.80741e-07	1.31308e-08	24	267	1680	80609	over
GO:0009074	aromatic amino acid family catabolic process	P	6.932e-07	1.34585e-08	15	98	1689	80778	over
GO:0019856	pyrimidine nucleobase biosynthetic process	P	8.95337e-07	1.77216e-08	8	16	1696	80860	over
GO:0000051	urea cycle intermediate metabolic process	P	1.22584e-06	2.61809e-08	11	47	1693	80829	over
GO:0044550	secondary metabolite biosynthetic process	P	1.22584e-06	2.62725e-08	41	707	1663	80169	over
GO:0034599	cellular response to oxidative stress	P	1.24089e-06	2.67514e-08	24	278	1680	80598	over
GO:0009169	purine ribonucleoside monophosphate catabolic process	P	1.67229e-06	3.75274e-08	47	889	1657	79987	over
GO:0009158	ribonucleoside monophosphate catabolic process	P	1.67229e-06	3.75274e-08	47	889	1657	79987	over
GO:0009128	purine nucleoside monophosphate catabolic process	P	1.67229e-06	3.75274e-08	47	889	1657	79987	over
GO:0009125	nucleoside monophosphate catabolic process	P	1.67229e-06	3.75274e-08	47	889	1657	79987	over
GO:0006200	ATP catabolic process	P	1.67229e-06	3.75274e-08	47	889	1657	79987	over
GO:0009624	response to nematode	P	2.04341e-06	4.66285e-08	33	506	1671	80370	over
GO:0009817	defense response to fungus	P	3.13889e-06	7.32091e-08	23	272	1681	80604
GO:0009620	response to fungus	P	3.21415e-06	7.57749e-08	46	882	1658	79994	over
GO:0009628	response to abiotic stimulus	P	3.64474e-06	8.68451e-08	191	6128	1513	74748	over
GO:0009259	ribonucleotide metabolic process	P	3.92025e-06	9.39041e-08	97	2577	1607	78299	over
GO:0019693	ribose phosphate metabolic process	P	3.96685e-06	9.55204e-08	97	2578	1607	78298	over
GO:0042743	hydrogen peroxide metabolic process	P	4.19761e-06	1.01606e-07	28	396	1676	80480	over
GO:0050832	defense response to fungus	P	4.88538e-06	1.1887e-07	38	665	1666	80211	over
GO:0009814	defense response	P	5.48533e-06	1.34851e-07	41	754	1663	80122
GO:1900673	olefin metabolic process	P	6.36411e-06	1.57257e-07	21	240	1683	80636	over
GO:0045087	innate immune response	P	6.42379e-06	1.59542e-07	53	1121	1651	79755	over
GO:0016131	brassinosteroid metabolic process	P	7.12963e-06	1.78256e-07	16	140	1688	80736	over
GO:0072593	reactive oxygen species metabolic process	P	7.64778e-06	1.94762e-07	30	461	1674	80415	over
GO:0071695	anatomical structure maturation	P	8.50951e-06	2.18853e-07	8	24	1696	80852	over
GO:0009835	fruit ripening	P	8.50951e-06	2.18853e-07	8	24	1696	80852	over
GO:0006955	immune response	P	8.89082e-06	2.2978e-07	53	1135	1651	79741	over
GO:0016128	phytosteroid metabolic process	P	8.9248e-06	2.31784e-07	16	143	1688	80733	over
GO:0042542	response to hydrogen peroxide	P	9.9074e-06	2.58552e-07	31	494	1673	80382	over
GO:0009119	ribonucleoside metabolic process	P	1.03204e-05	2.7063e-07	94	2533	1610	78343	over
GO:1901606	alpha-amino acid catabolic process	P	1.06514e-05	2.80652e-07	31	496	1673	80380	over
GO:0009056	catabolic process	P	1.45258e-05	3.86404e-07	207	6912	1497	73964	over
GO:0009812	flavonoid metabolic process	P	2.08811e-05	5.58092e-07	24	332	1680	80544	over
GO:0009116	nucleoside metabolic process	P	2.2306e-05	5.99e-07	94	2582	1610	78294	over
GO:0006721	terpenoid metabolic process	P	2.295e-05	6.19175e-07	39	743	1665	80133	over
GO:1900674	olefin biosynthetic process	P	2.34527e-05	6.35694e-07	19	218	1685	80658	over
GO:0006163	purine nucleotide metabolic process	P	2.66299e-05	7.28528e-07	91	2486	1613	78390	over
GO:0009821	alkaloid biosynthetic process	P	2.7233e-05	7.50628e-07	14	119	1690	80757	over
GO:0019748	secondary metabolic process	P	2.86158e-05	7.9368e-07	50	1089	1654	79787	over
GO:0009440	cyanate catabolic process	P	3.18881e-05	8.8846e-07	4	1	1700	80875	over
GO:0008202	steroid metabolic process	P	3.42741e-05	9.59259e-07	30	500	1674	80376	over
GO:0002376	immune system process	P	3.55093e-05	9.98307e-07	54	1227	1650	79649	over
GO:0009117	nucleotide metabolic process	P	3.56157e-05	1.00579e-06	123	3695	1581	77181	over
GO:0009063	cellular amino acid catabolic process	P	3.70629e-05	1.056e-06	31	530	1673	80346	over
GO:0009820	alkaloid metabolic process	P	4.02917e-05	1.15308e-06	15	143	1689	80733	over
GO:0006790	sulfur compound metabolic process	P	4.15945e-05	1.19561e-06	62	1500	1642	79376	over
GO:0006753	nucleoside phosphate metabolic process	P	4.3867e-05	1.26646e-06	123	3713	1581	77163	over
GO:0006575	cellular modified amino acid metabolic process	P	5.67286e-05	1.65208e-06	36	686	1668	80190	over
GO:0009813	flavonoid biosynthetic process	P	5.69082e-05	1.67759e-06	20	257	1684	80619	over
GO:0009205	purine ribonucleoside triphosphate metabolic process	P	5.69082e-05	1.67884e-06	83	2250	1621	78626	over
GO:0009144	purine nucleoside triphosphate metabolic process	P	5.69082e-05	1.67884e-06	83	2250	1621	78626	over
GO:0006979	response to oxidative stress	P	6.27319e-05	1.87437e-06	70	1797	1634	79079	over
GO:0010033	response to organic substance	P	6.28661e-05	1.8863e-06	143	4518	1561	76358	over
GO:1901607	alpha-amino acid biosynthetic process	P	6.78926e-05	2.04568e-06	52	1193	1652	79683	over
GO:0009199	ribonucleoside triphosphate metabolic process	P	7.04777e-05	2.14134e-06	83	2265	1621	78611	over
GO:0009871	jasmonic acid and ethylene-dependent systemic resistance	P	7.55299e-05	2.31389e-06	6	14	1698	80862
GO:0009605	response to external stimulus	P	9.40391e-05	2.89278e-06	48	1078	1656	79798	over
GO:0036211	protein modification process	P	9.81571e-05	3.04421e-06	256	9168	1448	71708	over
GO:0006464	cellular protein modification process	P	9.81571e-05	3.04421e-06	256	9168	1448	71708	over
GO:0009141	nucleoside triphosphate metabolic process	P	0.000135958	4.28512e-06	83	2309	1621	78567	over
GO:0031667	response to nutrient levels	P	0.000136663	4.32456e-06	28	485	1676	80391	over
GO:0065008	regulation of biological quality	P	0.000140747	4.47152e-06	93	2679	1611	78197	over
GO:0009566	fertilization	P	0.000143218	4.56811e-06	12	102	1692	80774	over
GO:0042278	purine nucleoside metabolic process	P	0.00017788	5.76338e-06	87	2475	1617	78401	over
GO:0046128	purine ribonucleoside metabolic process	P	0.00017788	5.76338e-06	87	2475	1617	78401	over
GO:0009439	cyanate metabolic process	P	0.000183542	6.01626e-06	4	3	1700	80873	over
GO:1901701	cellular response to oxygen-containing compound	P	0.000192632	6.33848e-06	53	1278	1651	79598	over
GO:0009150	purine ribonucleotide metabolic process	P	0.000207406	6.85077e-06	86	2450	1618	78426	over
GO:0019852	L-ascorbic acid metabolic process	P	0.00021498	7.12806e-06	15	168	1689	80708	over
GO:0010243	response to organonitrogen compound	P	0.000235688	7.84439e-06	22	338	1682	80538	over
GO:0016310	phosphorylation	P	0.000237706	7.94151e-06	254	9209	1450	71667	over
GO:0006670	sphingosine metabolic process	P	0.000255769	8.77071e-06	3	0	1701	80876	over
GO:0046512	sphingosine biosynthetic process	P	0.000255769	8.77071e-06	3	0	1701	80876	over
GO:0034312	diol biosynthetic process	P	0.000255769	8.77071e-06	3	0	1701	80876	over
GO:0034311	diol metabolic process	P	0.000255769	8.77071e-06	3	0	1701	80876	over
GO:0010266	response to vitamin B1	P	0.000255769	8.77071e-06	3	0	1701	80876	over
GO:0046487	glyoxylate metabolic process	P	0.000263828	9.15852e-06	23	368	1681	80508	over
GO:1901136	carbohydrate derivative catabolic process	P	0.000268097	9.36246e-06	74	2033	1630	78843	over
GO:0044712	single-organism catabolic process	P	0.000279139	9.81843e-06	40	872	1664	80004	over
GO:0044282	small molecule catabolic process	P	0.000317235	1.11984e-05	38	814	1666	80062	over
GO:0009156	ribonucleoside monophosphate biosynthetic process	P	0.000327274	1.1594e-05	37	784	1667	80092	over
GO:0019499	cyanide metabolic process	P	0.000377986	1.34382e-05	5	11	1699	80865	over
GO:0009699	phenylpropanoid biosynthetic process	P	0.000410188	1.46348e-05	24	407	1680	80469	over
GO:0009861	jasmonic acid and ethylene-dependent systemic resistance	P	0.0004515	1.61656e-05	7	33	1697	80843	over
GO:0009260	ribonucleotide biosynthetic process	P	0.000460368	1.67483e-05	41	926	1663	79950	over
GO:0009719	response to endogenous stimulus	P	0.000460368	1.67734e-05	112	3503	1592	77373	over
GO:0046390	ribose phosphate biosynthetic process	P	0.000469014	1.71475e-05	41	927	1663	79949	over
GO:1901657	glycosyl compound metabolic process	P	0.000483308	1.7792e-05	97	2932	1607	77944	over
GO:0009165	nucleotide biosynthetic process	P	0.000504697	1.8643e-05	48	1162	1656	79714	over
GO:0016053	organic acid biosynthetic process	P	0.000555879	2.06738e-05	89	2641	1615	78235	over
GO:0046394	carboxylic acid biosynthetic process	P	0.000555879	2.06738e-05	89	2641	1615	78235	over
GO:0009723	response to ethylene stimulus	P	0.00057413	2.14692e-05	26	474	1678	80402	over
GO:0009124	nucleoside monophosphate biosynthetic process	P	0.00057413	2.14973e-05	37	808	1667	80068	over
GO:0008652	cellular amino acid biosynthetic process	P	0.000607896	2.29149e-05	55	1412	1649	79464	over
GO:0015749	monosaccharide transport	P	0.000651475	2.4804e-05	8	50	1696	80826	over
GO:0046112	nucleobase biosynthetic process	P	0.000651475	2.4804e-05	8	50	1696	80826	over
GO:1901293	nucleoside phosphate biosynthetic process	P	0.000676646	2.58477e-05	48	1178	1656	79698	over
GO:0042537	benzene-containing compound metabolic process	P	0.000711945	2.72858e-05	24	424	1680	80452	over
GO:1901652	response to peptide	P	0.000720974	2.81772e-05	8	51	1696	80825	over
GO:0060416	response to growth hormone stimulus	P	0.000720974	2.81772e-05	8	51	1696	80825	over
GO:0043434	response to peptide hormone stimulus	P	0.000720974	2.81772e-05	8	51	1696	80825	over
GO:0009617	response to bacterium	P	0.00078425	3.07491e-05	50	1255	1654	79621	over
GO:0016054	organic acid catabolic process	P	0.000803633	3.17117e-05	35	760	1669	80116	over
GO:0046395	carboxylic acid catabolic process	P	0.000803633	3.17117e-05	35	760	1669	80116	over
GO:0033273	response to vitamin	P	0.000845611	3.45409e-05	3	1	1701	80875	over
GO:0009991	response to extracellular stimulus	P	0.000853958	3.50971e-05	29	578	1675	80298	over
GO:0080167	response to karrikin	P	0.000853958	3.50971e-05	29	578	1675	80298	over
GO:0006040	amino sugar metabolic process	P	0.000931125	3.85034e-05	21	350	1683	80526	over
GO:0009685	gibberellin metabolic process	P	0.00094968	3.96299e-05	12	129	1692	80747	over
GO:0000302	response to reactive oxygen species	P	0.000956273	4.00255e-05	33	706	1671	80170	over
GO:0009309	amine biosynthetic process	P	0.000987965	4.16011e-05	21	352	1683	80524	over
GO:0042401	cellular biogenic amine biosynthetic process	P	0.000987965	4.16011e-05	21	352	1683	80524	over
GO:0000162	tryptophan biosynthetic process	P	0.00100042	4.23778e-05	17	247	1687	80629	over
GO:0046219	indolalkylamine biosynthetic process	P	0.00100042	4.23778e-05	17	247	1687	80629	over
GO:0016114	terpenoid biosynthetic process	P	0.00102587	4.35851e-05	30	616	1674	80260	over
GO:0009163	nucleoside biosynthetic process	P	0.0012201	5.24525e-05	37	845	1667	80031	over
GO:0042455	ribonucleoside biosynthetic process	P	0.0012201	5.24525e-05	37	845	1667	80031	over
GO:0010501	RNA secondary structure unwinding	P	0.00122662	5.30902e-05	4	7	1700	80869	over
GO:0006571	tyrosine biosynthetic process	P	0.00122662	5.3506e-05	17	252	1687	80624	over
GO:0009094	L-phenylalanine biosynthetic process	P	0.00122662	5.3506e-05	17	252	1687	80624	over
GO:1902223	erythrose 4-phosphate/phosphoenolpyruvate family amino acid biosynthetic process	P	0.00122662	5.3506e-05	17	252	1687	80624	over
GO:0006720	isoprenoid metabolic process	P	0.00138467	6.07793e-05	43	1051	1661	79825	over
GO:0009725	response to hormone stimulus	P	0.00143184	6.31798e-05	105	3348	1599	77528	over
GO:0009095	aromatic amino acid family biosynthetic process	P	0.00143986	6.41903e-05	17	256	1687	80620
GO:0043090	amino acid import	P	0.00143986	6.42602e-05	8	58	1696	80818	over
GO:0006071	glycerol metabolic process	P	0.00143986	6.42602e-05	8	58	1696	80818	over
GO:0009704	de-etiolation	P	0.00143986	6.42602e-05	8	58	1696	80818	over
GO:0019439	aromatic compound catabolic process	P	0.00147588	6.60889e-05	81	2428	1623	78448	over
GO:0055086	nucleobase-containing small molecule metabolic process	P	0.00147588	6.63989e-05	135	4545	1569	76331	over
GO:0009693	ethylene biosynthetic process	P	0.00147588	6.69842e-05	9	76	1695	80800	over
GO:0009692	ethylene metabolic process	P	0.00147588	6.69842e-05	9	76	1695	80800	over
GO:0043450	alkene biosynthetic process	P	0.00147588	6.69842e-05	9	76	1695	80800	over
GO:0043449	cellular alkene metabolic process	P	0.00147588	6.69842e-05	9	76	1695	80800	over
GO:0055085	transmembrane transport	P	0.00152861	6.95699e-05	112	3632	1592	77244	over
GO:0010229	inflorescence development	P	0.00158369	7.22764e-05	10	96	1694	80780	over
GO:0009267	cellular response to starvation	P	0.00163355	7.47577e-05	22	396	1682	80480	over
GO:0009698	phenylpropanoid metabolic process	P	0.00165799	7.60855e-05	27	544	1677	80332	over
GO:0016045	detection of bacterium	P	0.00184255	8.50194e-05	3	2	1701	80874	over
GO:0006118	electron transport	P	0.00217846	0.000100912	96	3039	1608	77837	over
GO:0019637	organophosphate metabolic process	P	0.00217846	0.000101068	145	4997	1559	75879	over
GO:0042594	response to starvation	P	0.00218361	0.000101582	22	405	1682	80471	over
GO:0046049	UMP metabolic process	P	0.00226304	0.000105862	7	46	1697	80830	over
GO:0006222	UMP biosynthetic process	P	0.00226304	0.000105862	7	46	1697	80830	over
GO:0006576	cellular biogenic amine metabolic process	P	0.00226304	0.000106134	31	681	1673	80195	over
GO:0019400	alditol metabolic process	P	0.00231163	0.000108704	8	63	1696	80813	over
GO:1901361	organic cyclic compound catabolic process	P	0.00251793	0.000119713	81	2475	1623	78401	over
GO:0046482	para-aminobenzoic acid metabolic process	P	0.00251793	0.000119992	6	32	1698	80844	over
GO:0044271	cellular nitrogen compound biosynthetic process	P	0.00253936	0.000121333	208	7642	1496	73234	over
GO:0033554	cellular response to stress	P	0.00280629	0.000134441	76	2294	1628	78582	over
GO:0016036	cellular response to phosphate starvation	P	0.00308975	0.000148411	16	249	1688	80627	over
GO:1901362	organic cyclic compound biosynthetic process	P	0.0031079	0.000149674	225	8395	1479	72481	over
GO:0009174	pyrimidine ribonucleoside monophosphate biosynthetic process	P	0.00311816	0.000150955	7	49	1697	80827	over
GO:0009173	pyrimidine ribonucleoside monophosphate metabolic process	P	0.00311816	0.000150955	7	49	1697	80827	over
GO:0006066	alcohol metabolic process	P	0.00335812	0.000163842	35	830	1669	80046	over
GO:0044106	cellular amine metabolic process	P	0.0033963	0.000166678	32	732	1672	80144	over
GO:0072521	purine-containing compound metabolic process	P	0.0033963	0.000166839	102	3321	1602	77555	over
GO:0009960	endosperm development	P	0.00375167	0.000185408	6	35	1698	80841	over
GO:0010224	response to UV-B	P	0.00403926	0.00020013	14	204	1690	80672	over
GO:0043412	macromolecule modification	P	0.00415393	0.000206859	258	9864	1446	71012	over
GO:1901575	organic substance catabolic process	P	0.00430573	0.000214961	179	6500	1525	74376	over
GO:1901135	carbohydrate derivative metabolic process	P	0.00450806	0.00022563	145	5092	1559	75784	over
GO:0035821	modification of morphology or physiology of other organism	P	0.00459054	0.000230337	14	207	1690	80669	over
GO:0009411	response to UV	P	0.00463245	0.000233024	20	372	1684	80504	over
GO:0007584	response to nutrient	P	0.00481317	0.000242722	6	37	1698	80839	over
GO:0044711	single-organism biosynthetic process	P	0.00511946	0.000259459	136	4739	1568	76137	over
GO:0009611	response to wounding	P	0.00536557	0.000272608	33	787	1671	80089	over
GO:0009612	response to mechanical stimulus	P	0.00538311	0.000274178	8	73	1696	80803	over
GO:0046874	quinolinate metabolic process	P	0.00559445	0.000288468	3	4	1701	80872	over
GO:0019805	quinolinate biosynthetic process	P	0.00559445	0.000288468	3	4	1701	80872	over
GO:0031669	cellular response to nutrient levels	P	0.00572949	0.000296154	22	439	1682	80437	over
GO:0006026	aminoglycan catabolic process	P	0.00596355	0.000311259	15	240	1689	80636	over
GO:0042435	indole-containing compound biosynthetic process	P	0.00596562	0.00031212	20	381	1684	80495	over
GO:0009308	amine metabolic process	P	0.00631453	0.000332763	36	898	1668	79978	over
GO:0034220	ion transmembrane transport	P	0.00666367	0.000352842	45	1216	1659	79660	over
GO:0006586	indolalkylamine metabolic process	P	0.00669831	0.000356365	23	476	1681	80400	over
GO:0006568	tryptophan metabolic process	P	0.00669831	0.000356365	23	476	1681	80400	over
GO:0042430	indole-containing compound metabolic process	P	0.00834418	0.000452347	27	612	1677	80264	over
GO:0051176	positive regulation of sulfur metabolic process	P	0.00834418	0.000454448	3	5	1701	80871	over
GO:0009652	thigmotropism	P	0.00998865	0.00054653	4	15	1700	80861	over

## Sheet: Key
		Defence Response
		Phytohormones

## Sheet: Cellular Component
	GO-ID	Term	Category	FDR	P-Value	#Test	#Ref	#notAnnotTest	#notAnnotRef	Over/Under
	GO:0016529	sarcoplasmic reticulum	C	6.28884e-14	2.69567e-16	19	52	1685	80824	over
	GO:0016528	sarcoplasm	C	6.28884e-14	2.69567e-16	19	52	1685	80824	over
	GO:0005576	extracellular region	C	2.74467e-10	2.38494e-12	127	3060	1577	77816	over
	GO:0005783	endoplasmic reticulum	C	3.07755e-10	2.71594e-12	94	1987	1610	78889	over
	GO:0071944	cell periphery	C	1.25662e-08	1.60009e-10	373	12915	1331	67961	over
	GO:0048046	apoplast	C	1.4546e-08	1.87051e-10	80	1709	1624	79167	over
	GO:0016023	cytoplasmic membrane-bounded vesicle	C	9.1946e-07	1.8315e-08	417	15351	1287	65525	over
	GO:0031410	cytoplasmic vesicle	C	9.20598e-07	1.84537e-08	417	15352	1287	65524	over
	GO:0005886	plasma membrane	C	1.011e-06	2.03934e-08	311	10865	1393	70011	over
	GO:0017059	serine C-palmitoyltransferase complex	C	1.04807e-06	2.19339e-08	5	1	1699	80875	over
	GO:0031211	endoplasmic reticulum palmitoyltransferase complex	C	1.04807e-06	2.19339e-08	5	1	1699	80875	over
	GO:0002178	palmitoyltransferase complex	C	1.04807e-06	2.19339e-08	5	1	1699	80875	over
	GO:0031988	membrane-bounded vesicle	C	1.04991e-06	2.21047e-08	417	15376	1287	65500	over
	GO:0031982	vesicle	C	1.13325e-06	2.4e-08	417	15387	1287	65489	over
	GO:0042600	chorion	C	7.12963e-06	1.80667e-07	4	0	1700	80876	over
	GO:0070825	micropyle	C	7.12963e-06	1.80667e-07	4	0	1700	80876	over
	GO:0030312	external encapsulating structure	C	0.000460368	1.67249e-05	103	3156	1601	77720	over
	GO:0044432	endoplasmic reticulum part	C	0.000845611	3.43411e-05	36	795	1668	80081	over
	GO:0005618	cell wall	C	0.00094968	3.96047e-05	99	3074	1605	77802	over
	GO:0019804	quinolinate synthetase complex	C	0.00559445	0.000288468	3	4	1701	80872	over
	GO:0005789	endoplasmic reticulum membrane	C	0.0058713	0.000305307	26	564	1678	80312	over
	GO:0042175	nuclear outer membrane-endoplasmic reticulum membrane network	C	0.00626923	0.000329585	26	567	1678	80309	over

## Sheet: Molecular Function
	GO-ID	Term	Category	FDR	P-Value	#Test	#Ref	#notAnnotTest	#notAnnotRef	Over/Under
	GO:0004707	MAP kinase activity	F	0.00787737	0.000424059	7	59	1697	80817	over
	GO:0016301	kinase activity	F	5.07772e-13	2.68866e-15	261	7498	1443	73378	over
	GO:0004568	chitinase activity	F	9.8543e-08	1.56536e-09	15	82	1689	80794	over
	GO:0008061	chitin binding	F	4.642e-09	5.50111e-11	14	51	1690	80825	over
	GO:0008843	endochitinase activity	F	0.0041385	0.000205568	4	11	1700	80865	over
	GO:0009815	1-aminocyclopropane-1-carboxylate oxidase activity	F	1.24689e-07	2e-09	8	11	1696	80865	over
	GO:0016629	12-oxophytodienoate reductase activity	F	1.61624e-06	3.52509e-08	10	37	1694	80839	over
	GO:0016841	ammonia-lyase activity	F	6.21421e-07	1.19082e-08	14	82	1690	80794	over
	GO:0045548	phenylalanine ammonia-lyase activity	F	3.49424e-07	6.34356e-09	13	64	1691	80812	over
	GO:0015399	primary active transmembrane transporter activity	F	0.00138467	6.09241e-05	44	1085	1660	79791	over
	GO:0015291	secondary active transmembrane transporter activity	F	0.00122662	5.29446e-05	40	944	1664	79932	over
	GO:0022804	active transmembrane transporter activity	F	2.44641e-06	5.67499e-08	83	2061	1621	78815	over
	GO:0046873	metal ion transmembrane transporter activity	F	1.55254e-06	3.36658e-08	40	686	1664	80190	over
	GO:0016765	transferase activity	F	0.000105396	3.282e-06	26	423	1678	80453
	GO:0004640	phosphoribosylanthranilate isomerase activity	F	0.000845611	3.45409e-05	3	1	1701	80875	over
	GO:0080046	quercetin 4'-O-glucosyltransferase activity	F	1.92579e-06	4.37018e-08	10	38	1694	80838	over
	GO:0080044	quercetin 7-O-glucosyltransferase activity	F	2.19509e-07	3.92968e-09	12	49	1692	80827	over
	GO:0009899	ent-kaurene synthase activity	F	0.00240456	0.000113983	5	19	1699	80857	over
	GO:0034279	syn-pimara-7	F	0.00170223	7.83301e-05	4	8	1700	80868
	GO:0010333	terpene synthase activity	F	0.000712795	2.74083e-05	13	145	1691	80731	over
	GO:0016740	transferase activity	F	8.55374e-12	5.49976e-14	472	16240	1232	64636	over
	GO:0016769	transferase activity	F	0.000455837	1.64359e-05	17	228	1687	80648
	GO:0003824	catalytic activity	F	1.07349e-38	4.06009e-42	1149	41259	555	39617	over
	GO:0043167	ion binding	F	9.71555e-32	1.22486e-34	829	27557	875	53319	over
	GO:0050162	oxalate oxidase activity	F	4.75631e-23	7.79527e-26	20	13	1684	80863	over
	GO:0030145	manganese ion binding	F	2.84292e-17	5.73458e-20	41	288	1663	80588	over
	GO:0043168	anion binding	F	2.81327e-16	6.7388e-19	468	15046	1236	65830	over
	GO:0045735	nutrient reservoir activity	F	2.31467e-15	6.12809e-18	39	298	1665	80578	over
	GO:0004674	protein serine/threonine kinase activity	F	6.90462e-15	2.17619e-17	195	4823	1509	76053	over
	GO:0005516	calmodulin binding	F	7.08346e-15	2.32186e-17	44	403	1660	80473	over
	GO:0016829	lyase activity	F	1.32897e-14	4.69128e-17	95	1661	1609	79215	over
	GO:0042973	glucan endo-1	F	3.26319e-14	1.19305e-16	23	89	1681	80787
	GO:0004672	protein kinase activity	F	3.63544e-14	1.37498e-16	229	6128	1475	74748	over
	GO:0005388	calcium-transporting ATPase activity	F	6.28884e-14	2.69567e-16	19	52	1685	80824	over
	GO:0043169	cation binding	F	2.56152e-13	1.13027e-15	445	14740	1259	66136	over
	GO:0097367	carbohydrate derivative binding	F	2.80866e-13	1.31014e-15	415	13519	1289	67357	over
	GO:0036094	small molecule binding	F	5.40869e-13	2.9321e-15	518	17894	1186	62982	over
	GO:0005524	ATP binding	F	1.04246e-12	5.7827e-15	353	11137	1351	69739	over
	GO:0015085	calcium ion transmembrane transporter activity	F	1.13126e-12	6.56053e-15	21	86	1683	80790	over
	GO:0016773	phosphotransferase activity	F	2.23597e-12	1.32489e-14	239	6777	1465	74099
	GO:0016623	oxidoreductase activity	F	5.65124e-12	3.5623e-14	20	83	1684
	GO:0032553	ribonucleotide binding	F	1.12427e-11	7.51213e-14	401	13310	1303	67566	over
	GO:1901265	nucleoside phosphate binding	F	2.25964e-11	1.56682e-13	499	17494	1205	63382	over
	GO:0000166	nucleotide binding	F	2.25964e-11	1.56682e-13	499	17494	1205	63382	over
	GO:0035639	purine ribonucleoside triphosphate binding	F	3.81238e-11	2.73961e-13	368	12077	1336	68799	over
	GO:0005488	binding	F	5.47072e-11	4.13822e-13	1084	44435	620	36441	over
	GO:0016491	oxidoreductase activity	F	6.23574e-11	4.79552e-13	289	8958	1415	71918	over
	GO:0004590	orotidine-5'-phosphate decarboxylase activity	F	1.95037e-10	1.57367e-12	7	0	1697	80876	over
	GO:0004588	orotate phosphoribosyltransferase activity	F	1.95037e-10	1.57367e-12	7	0	1697	80876	over
	GO:0032559	adenyl ribonucleotide binding	F	1.96308e-10	1.60868e-12	367	12201	1337	68675	over
	GO:0030554	adenyl nucleotide binding	F	2.09345e-10	1.76829e-12	367	12210	1337	68666	over
	GO:0020037	heme binding	F	3.62224e-10	3.28797e-12	104	2313	1600	78563	over
	GO:0072509	divalent inorganic cation transmembrane transporter activity	F	7.2676e-10	6.78016e-12	28	248	1676	80628	over
	GO:0046872	metal ion binding	F	8.34398e-10	7.99473e-12	398	13643	1306	67233	over
	GO:0004364	glutathione transferase activity	F	1.12449e-09	1.13413e-11	22	149	1682	80727	over
	GO:0015662	ATPase activity	F	2.67075e-09	2.87955e-11	29	285	1675
	GO:0001883	purine nucleoside binding	F	3.41774e-09	3.92101e-11	382	13141	1322	67735	over
	GO:0032555	purine ribonucleotide binding	F	3.41774e-09	3.92101e-11	382	13141	1322	67735	over
	GO:0032550	purine ribonucleoside binding	F	3.41774e-09	3.92101e-11	382	13141	1322	67735	over
	GO:0017076	purine nucleotide binding	F	3.7475e-09	4.39381e-11	382	13153	1322	67723	over
	GO:0032549	ribonucleoside binding	F	9.83745e-09	1.22782e-10	382	13263	1322	67613	over
	GO:0001882	nucleoside binding	F	1.1e-08	1.38375e-10	382	13276	1322	67600	over
	GO:0016840	carbon-nitrogen lyase activity	F	1.6e-08	2.11751e-10	21	159	1683	80717	over
	GO:0016209	antioxidant activity	F	1.88527e-08	2.5962e-10	51	859	1653	80017	over
	GO:0046906	tetrapyrrole binding	F	5.14999e-08	7.5315e-10	104	2560	1600	78316	over
	GO:0016705	oxidoreductase activity	F	6.77969e-08	1e-09	87	2004	1617
	GO:0016903	oxidoreductase activity	F	1.31569e-07	2.14015e-09	30	371	1674	80505
	GO:0016684	oxidoreductase activity	F	1.31569e-07	2.17291e-09	46	778	1658	80098
	GO:0004601	peroxidase activity	F	1.31569e-07	2.17291e-09	46	778	1658	80098	over
	GO:0043621	protein self-association	F	1.35168e-07	2.2494e-09	13	58	1691	80818	over
	GO:0008422	beta-glucosidase activity	F	1.5394e-07	2.62e-09	24	244	1680	80632	over
	GO:0010181	FMN binding	F	1.97705e-07	3.46458e-09	20	170	1684	80706	over
	GO:0050662	coenzyme binding	F	4.89101e-07	9.06428e-09	76	1740	1628	79136	over
	GO:0004042	acetyl-CoA:L-glutamate N-acetyltransferase activity	F	7.66e-07	1.5e-08	6	4	1698	80872	over
	GO:0080043	quercetin 3-O-glucosyltransferase activity	F	8.68599e-07	1.70829e-08	12	57	1692	80819	over
	GO:0016454	C-palmitoyltransferase activity	F	1.04807e-06	2.19339e-08	5	1	1699	80875	over
	GO:0016409	palmitoyltransferase activity	F	1.04807e-06	2.19339e-08	5	1	1699	80875	over
	GO:0004758	serine C-palmitoyltransferase activity	F	1.04807e-06	2.19339e-08	5	1	1699	80875	over
	GO:0016772	transferase activity	F	1.91092e-06	4.31234e-08	279	9621	1425	71255
	GO:0019842	vitamin binding	F	2.08273e-06	4.77884e-08	16	126	1688	80750	over
	GO:0016831	carboxy-lyase activity	F	2.37872e-06	5.48796e-08	30	433	1674	80443	over
	GO:0050403	trans-zeatin O-beta-D-glucosyltransferase activity	F	3.14173e-06	7.36715e-08	15	113	1689	80763	over
	GO:0016830	carbon-carbon lyase activity	F	3.3215e-06	7.87244e-08	37	626	1667	80250	over
	GO:0050502	cis-zeatin O-beta-D-glucosyltransferase activity	F	5.02691e-06	1.22948e-07	15	118	1689	80758	over
	GO:0018580	nitronate monooxygenase activity	F	7.12963e-06	1.80667e-07	4	0	1700	80876	over
	GO:0004497	monooxygenase activity	F	1.35428e-05	3.58546e-07	67	1610	1637	79266	over
	GO:0016887	ATPase activity	F	2.56372e-05	6.98138e-07	81	2127	1623	78749	over
	GO:0048037	cofactor binding	F	2.7233e-05	7.51894e-07	106	3036	1598	77840	over
	GO:0030170	pyridoxal phosphate binding	F	3.67437e-05	1.04228e-06	29	475	1675	80401	over
	GO:0004737	pyruvate decarboxylase activity	F	4.39457e-05	1.27427e-06	7	21	1697	80855	over
	GO:0016688	L-ascorbate peroxidase activity	F	6.06823e-05	1.79782e-06	9	46	1695	80830	over
	GO:0015926	glucosidase activity	F	6.07184e-05	1.80655e-06	27	435	1677	80441	over
	GO:1901363	heterocyclic compound binding	F	6.84256e-05	2.07037e-06	747	30965	957	49911	over
	GO:0097159	organic cyclic compound binding	F	7.10003e-05	2.16617e-06	747	30974	957	49902	over
	GO:0016838	carbon-oxygen lyase activity	F	0.000114704	3.58632e-06	15	158	1689	80718
	GO:0004553	hydrolase activity	F	0.000124957	3.92264e-06	68	1768	1636	79108
	GO:0042626	ATPase activity	F	0.000166554	5.35441e-06	44	975	1660	79901
	GO:0043492	ATPase activity	F	0.000166554	5.35441e-06	44	975	1660	79901
	GO:0008824	cyanate hydratase activity	F	0.000183542	6.01626e-06	4	3	1700	80873	over
	GO:0004385	guanylate kinase activity	F	0.000183542	6.01626e-06	4	3	1700	80873	over
	GO:0015020	glucuronosyltransferase activity	F	0.00025221	8.45788e-06	10	73	1694	80803	over
	GO:0004358	glutamate N-acetyltransferase activity	F	0.000255769	8.77071e-06	3	0	1701	80876	over
	GO:0042625	ATPase activity	F	0.000257596	8.86581e-06	30	563	1674	80313
	GO:0000287	magnesium ion binding	F	0.000257989	8.91186e-06	33	652	1671	80224	over
	GO:0051213	dioxygenase activity	F	0.000263828	9.18011e-06	33	653	1671	80223	over
	GO:0047763	caffeate O-methyltransferase activity	F	0.00026818	9.39915e-06	5	10	1699	80866	over
	GO:0008483	transaminase activity	F	0.000455837	1.64359e-05	17	228	1687	80648	over
	GO:0016706	oxidoreductase activity	F	0.000482058	1.76852e-05	25
	GO:0016820	hydrolase activity	F	0.000582114	2.18697e-05	44	1036	1660
	GO:0016206	catechol O-methyltransferase activity	F	0.000639584	2.419e-05	6	23	1698	80853	over
	GO:0015145	monosaccharide transmembrane transporter activity	F	0.000720974	2.81772e-05	8	51	1696	80825	over
	GO:0030976	thiamine pyrophosphate binding	F	0.000720974	2.81772e-05	8	51	1696	80825	over
	GO:1901681	sulfur compound binding	F	0.000845611	3.37416e-05	9	69	1695	80807	over
	GO:0015431	glutathione S-conjugate-exporting ATPase activity	F	0.000845611	3.39756e-05	5	14	1699	80862	over
	GO:0010290	chlorophyll catabolite transmembrane transporter activity	F	0.000845611	3.39756e-05	5	14	1699	80862	over
	GO:0071997	glutathione S-conjugate-transporting ATPase activity	F	0.000845611	3.39756e-05	5	14	1699	80862	over
	GO:0003935	GTP cyclohydrolase II activity	F	0.000845611	3.4348e-05	4	6	1700	80870	over
	GO:0008686	4-dihydroxy-2-butanone-4-phosphate synthase activity	F	0.000845611	3.4348e-05	4	6	1700	80870
	GO:0004055	argininosuccinate synthase activity	F	0.000845611	3.45409e-05	3	1	1701	80875	over
	GO:0004801	sedoheptulose-7-phosphate:D-glyceraldehyde-3-phosphate glyceronetransferase activity	F	0.000845611	3.45409e-05	3	1	1701	80875	over
	GO:0016641	oxidoreductase activity	F	0.000875246	3.60824e-05	8	53	1696
	GO:0016798	hydrolase activity	F	0.000935295	3.87938e-05	70	1980	1634	78896
	GO:0016835	carbon-oxygen lyase activity	F	0.00111089	4.73374e-05	28	558	1676	80318	over
	GO:0019829	cation-transporting ATPase activity	F	0.00114807	4.90665e-05	24	441	1680	80435	over
	GO:0015405	P-P-bond-hydrolysis-driven transmembrane transporter activity	F	0.00128515	5.62212e-05	44	1081	1660	79795	over
	GO:0016463	zinc-exporting ATPase activity	F	0.00235401	0.00011129	4	9	1700	80867	over
	GO:0003933	GTP cyclohydrolase activity	F	0.00235401	0.00011129	4	9	1700	80867	over
	GO:0016616	oxidoreductase activity	F	0.00323203	0.000156875	35	828	1669
	GO:0031418	L-ascorbic acid binding	F	0.00329441	0.000160318	8	67	1696	80809	over
	GO:0003942	N-acetyl-gamma-glutamyl-phosphate reductase activity	F	0.0033963	0.000167417	3	3	1701	80873	over
	GO:0003938	IMP dehydrogenase activity	F	0.0033963	0.000167417	3	3	1701	80873	over
	GO:0005355	glucose transmembrane transporter activity	F	0.00486839	0.00024612	5	23	1699	80853	over
	GO:0008987	quinolinate synthetase A activity	F	0.00559445	0.000288468	3	4	1701	80872	over
	GO:0050307	sucrose-phosphate phosphatase activity	F	0.00559445	0.000288468	3	4	1701	80872	over
	GO:0005509	calcium ion binding	F	0.00582038	0.000301586	47	1278	1657	79598	over
	GO:0016860	intramolecular oxidoreductase activity	F	0.0058713	0.000305704	11	139	1693	80737	over
	GO:0048029	monosaccharide binding	F	0.00618317	0.000324282	8	75	1696	80801	over
	GO:0016656	monodehydroascorbate reductase (NADH) activity	F	0.00656541	0.000346811	4	13	1700	80863	over
	GO:0016667	oxidoreductase activity	F	0.00721453	0.000384738	22	448	1682	80428
	GO:0022820	potassium ion symporter activity	F	0.00752698	0.000404248	5	26	1699	80850	over
	GO:0015149	hexose transmembrane transporter activity	F	0.00752698	0.000404248	5	26	1699	80850	over
	GO:0009674	potassium:sodium symporter activity	F	0.00752698	0.000404248	5	26	1699	80850	over
	GO:0051498	syn-copalyl diphosphate synthase activity	F	0.00812888	0.000438624	4	14	1700	80862	over
	GO:0004452	isopentenyl-diphosphate delta-isomerase activity	F	0.00834418	0.000454448	3	5	1701	80871	over
	GO:0080041	ADP-ribose pyrophosphohydrolase activity	F	0.00834418	0.000454448	3	5	1701	80871	over
	GO:0004022	alcohol dehydrogenase (NAD) activity	F	0.00918186	0.000501229	6	43	1698	80833	over

## Sheet: Biological Process
	GO-ID	Term	Category	FDR	P-Value	#Test	#Ref	#notAnnotTest	#notAnnotRef	Over/Under
	GO:0006804	peroxidase reaction	P	1.31569e-07	2.17291e-09	46	778	1658	80098	over					total count	264
	GO:0034614	cellular response to reactive oxygen species	P	6.80741e-07	1.31308e-08	24	267	1680	80609	over					cat count	83
	GO:0042743	hydrogen peroxide metabolic process	P	4.19761e-06	1.01606e-07	28	396	1676	80480	over			Response to stress or stimuli
	GO:0042542	response to hydrogen peroxide	P	9.9074e-06	2.58552e-07	31	494	1673	80382	over			Defence response
	GO:0006979	response to oxidative stress	P	6.27319e-05	1.87437e-06	70	1797	1634	79079	over			Phytohormones
	GO:0042744	hydrogen peroxide catabolic process	P	9.22765e-08	1.39601e-09	23	216	1681	80660	over			Defence Relate Compounds
	GO:0072593	reactive oxygen species metabolic process	P	7.64778e-06	1.94762e-07	30	461	1674	80415	over			PTT metabolism
													Oxidative Stress
	GO:0042221	response to chemical stimulus	P	2.66963e-13	1.21163e-15	282	8241	1422	72635	over			Secondary Metabolism
	GO:0050896	response to stimulus	P	7.95965e-33	8.02789e-36	601	17701	1103	63175	over
	GO:0006950	response to stress	P	4.8307e-22	8.5262e-25	372	10309	1332	70567	over
	GO:0033554	cellular response to stress	P	0.00280629	0.000134441	76	2294	1628	78582	over
	GO:0009605	response to external stimulus	P	9.40391e-05	2.89278e-06	48	1078	1656	79798	over
	GO:0009628	response to abiotic stimulus	P	3.64474e-06	8.68451e-08	191	6128	1513	74748	over
	GO:0009611	response to wounding	P	0.00536557	0.000272608	33	787	1671	80089	over
	GO:0009612	response to mechanical stimulus	P	0.00538311	0.000274178	8	73	1696	80803	over
	GO:0000302	response to reactive oxygen species	P	0.000956273	4.00255e-05	33	706	1671	80170	over
	GO:0009719	response to endogenous stimulus	P	0.000460368	1.67734e-05	112	3503	1592	77373	over
	GO:0009404	toxin metabolic process	P	3.7475e-09	4.39049e-11	22	161	1682	80715	over
	GO:0009821	alkaloid biosynthetic process	P	2.7233e-05	7.50628e-07	14	119	1690	80757	over
	GO:0009699	phenylpropanoid biosynthetic process	P	0.000410188	1.46348e-05	24	407	1680	80469	over
	GO:0052314	phytoalexin metabolic process	P	2.6458e-12	1.60109e-14	20	79	1684	80797	over
	GO:0051501	diterpene phytoalexin metabolic process	P	1.0785e-11	7.07033e-14	18	64	1686	80812	over
	GO:0052315	phytoalexin biosynthetic process	P	6.96138e-10	6.40672e-12	16	63	1688	80813	over
	GO:0051502	diterpene phytoalexin biosynthetic process	P	2.62354e-09	2.77833e-11	14	48	1690	80828	over
	GO:0045087	innate immune response	P	6.42379e-06	1.59542e-07	53	1121	1651	79755	over
	GO:0009607	response to biotic stimulus	P	1.06058e-25	1.47079e-28	170	3055	1534	77821	over
	GO:0051707	response to other organism	P	4.2269e-15	1.22565e-17	139	2938	1565	77938	over
	GO:0006952	defense response	P	3.72732e-13	1.87964e-15	152	3569	1552	77307	over
	GO:0044364	disruption of cells of other organism	P	1.88527e-08	2.61446e-10	12	37	1692	80839	over
	GO:0031640	killing of cells of other organism	P	1.88527e-08	2.61446e-10	12	37	1692	80839	over
	GO:0006032	chitin catabolic process	P	9.8543e-08	1.56536e-09	15	82	1689	80794	over
	GO:0006030	chitin metabolic process	P	9.8543e-08	1.56536e-09	15	82	1689	80794	over
	GO:0009817	defense response to fungus	P	3.13889e-06	7.32091e-08	23	272	1681	80604
	GO:0009620	response to fungus	P	3.21415e-06	7.57749e-08	46	882	1658	79994	over
	GO:0050832	defense response to fungus	P	4.88538e-06	1.1887e-07	38	665	1666	80211	over
	GO:0009814	defense response	P	5.48533e-06	1.34851e-07	41	754	1663	80122
	GO:0006955	immune response	P	8.89082e-06	2.2978e-07	53	1135	1651	79741	over
	GO:0002376	immune system process	P	3.55093e-05	9.98307e-07	54	1227	1650	79649	over
	GO:0006570	tyrosine metabolic process	P	5.51389e-09	6.60387e-11	41	567	1663	80309	over
	GO:0006558	L-phenylalanine metabolic process	P	1.54858e-08	2.03041e-10	35	445	1669	80431	over
	GO:0006559	L-phenylalanine catabolic process	P	1.7e-08	2.29225e-10	15	70	1689	80806	over
	GO:0000162	tryptophan biosynthetic process	P	0.00100042	4.23778e-05	17	247	1687	80629	over
	GO:0006571	tyrosine biosynthetic process	P	0.00122662	5.3506e-05	17	252	1687	80624	over
	GO:0009094	L-phenylalanine biosynthetic process	P	0.00122662	5.3506e-05	17	252	1687	80624	over
	GO:0006568	tryptophan metabolic process	P	0.00669831	0.000356365	23	476	1681	80400	over
	GO:0009861	jasmonic acid and ethylene-dependent systemic resistance	P	0.0004515	1.61656e-05	7	33	1697	80843	over
	GO:0009871	jasmonic acid and ethylene-dependent systemic resistance	P	7.55299e-05	2.31389e-06	6	14	1698	80862
	GO:0009723	response to ethylene stimulus	P	0.00057413	2.14692e-05	26	474	1678	80402	over
	GO:0060416	response to growth hormone stimulus	P	0.000720974	2.81772e-05	8	51	1696	80825	over
	GO:0009685	gibberellin metabolic process	P	0.00094968	3.96299e-05	12	129	1692	80747	over
	GO:0009693	ethylene biosynthetic process	P	0.00147588	6.69842e-05	9	76	1695	80800	over
	GO:0009692	ethylene metabolic process	P	0.00147588	6.69842e-05	9	76	1695	80800	over
	GO:0009725	response to hormone stimulus	P	0.00143184	6.31798e-05	105	3348	1599	77528	over
	GO:0009803	cinnamic acid metabolic process	P	4.05749e-07	7.4684e-09	13	65	1691	80811	over
	GO:0009800	cinnamic acid biosynthetic process	P	4.05749e-07	7.4684e-09	13	65	1691	80811	over
	GO:0051555	flavonol biosynthetic process	P	5.05937e-07	9.63142e-09	11	42	1693	80834	over
	GO:0051554	flavonol metabolic process	P	5.05937e-07	9.63142e-09	11	42	1693	80834	over
	GO:0051553	flavone biosynthetic process	P	5.05937e-07	9.63142e-09	11	42	1693	80834	over
	GO:0051552	flavone metabolic process	P	5.05937e-07	9.63142e-09	11	42	1693	80834	over
	GO:0009074	aromatic amino acid family catabolic process	P	6.932e-07	1.34585e-08	15	98	1689	80778	over
	GO:0019748	secondary metabolic process	P	2.86158e-05	7.9368e-07	50	1089	1654	79787	over
	GO:0006721	terpenoid metabolic process	P	2.295e-05	6.19175e-07	39	743	1665	80133	over
	GO:0016114	terpenoid biosynthetic process	P	0.00102587	4.35851e-05	30	616	1674	80260	over
	GO:0009698	phenylpropanoid metabolic process	P	0.00165799	7.60855e-05	27	544	1677	80332	over
	GO:0042430	indole-containing compound metabolic process	P	0.00834418	0.000452347	27	612	1677	80264	over
	GO:0046874	quinolinate metabolic process	P	0.00559445	0.000288468	3	4	1701	80872	over
	GO:0019805	quinolinate biosynthetic process	P	0.00559445	0.000288468	3	4	1701	80872	over
	GO:0009820	alkaloid metabolic process	P	4.02917e-05	1.15308e-06	15	143	1689	80733	over
	GO:0016102	diterpenoid biosynthetic process	P	8.56193e-10	8.3115e-12	21	131	1683	80745	over
	GO:0016101	diterpenoid metabolic process	P	2.05913e-10	1.71335e-12	27	215	1677	80661	over
	GO:0009813	flavonoid biosynthetic process	P	5.69082e-05	1.67759e-06	20	257	1684	80619	over
	GO:0006520	cellular amino acid metabolic process	P	8.31929e-33	9.43943e-36	348	8172	1356	72704	over
	GO:1901605	alpha-amino acid metabolic process	P	3.59285e-24	5.43548e-27	301	7446	1403	73430	over
	GO:0006526	arginine biosynthetic process	P	7.76371e-16	1.95757e-18	17	24	1687	80852	over
	GO:0009069	serine family amino acid metabolic process	P	3.43914e-13	1.6476e-15	205	5404	1499	75472	over
	GO:0009084	glutamine family amino acid biosynthetic process	P	1.13126e-12	6.56053e-15	21	86	1683	80790	over
	GO:0009072	aromatic amino acid family metabolic process	P	3.93166e-08	5.65065e-10	53	936	1651	79940	over
	GO:0008652	cellular amino acid biosynthetic process	P	0.000607896	2.29149e-05	55	1412	1649	79464	over
	GO:0006118	electron transport	P	0.00217846	0.000100912	96	3039	1608	77837	over
	GO:0055085	transmembrane transport	P	0.00152861	6.95699e-05	112	3632	1592	77244	over
	GO:0070588	calcium ion transmembrane transport	P	6.28884e-14	2.69567e-16	19	52	1685	80824	over
	GO:0006816	calcium ion transport	P	4.68453e-11	3.48446e-13	25	167	1679	80709	over
	GO:0034220	ion transmembrane transport	P	0.00666367	0.000352842	45	1216	1659	79660	over
	GO:0044710	single-organism metabolic process	P	3.7829e-45	4.76916e-49	810	24527	894	56349	over
	GO:1901564	organonitrogen compound metabolic process	P	2.83605e-40	7.1509e-44	519	13481	1185	67395	over
	GO:0044281	small molecule metabolic process	P	6.45823e-38	3.2568e-41	588	16455	1116	64421	over
	GO:0006082	organic acid metabolic process	P	3.20548e-36	2.0206e-39	423	10441	1281	70435	over
	GO:0019752	carboxylic acid metabolic process	P	6.33442e-36	4.79154e-39	419	10337	1285	70539	over
	GO:0043436	oxoacid metabolic process	P	4.49713e-35	3.96872e-38	419	10435	1285	70441	over
	GO:0008152	metabolic process	P	9.43045e-20	1.78337e-22	1202	47786	502	33090	over
	GO:0046686	response to cadmium ion	P	6.21817e-17	1.33269e-19	110	1921	1594	78955	over
	GO:0010035	response to inorganic substance	P	2.57791e-16	5.85002e-19	168	3750	1536	77126	over
	GO:0010038	response to metal ion	P	3.17214e-15	8.79817e-18	120	2340	1584	78536	over
	GO:0006518	peptide metabolic process	P	4.33012e-15	1.31017e-17	40	323	1664	80553	over
	GO:0006807	nitrogen compound metabolic process	P	1.12356e-14	3.82452e-17	651	23197	1053	57679	over
	GO:0006749	glutathione metabolic process	P	3.69019e-13	1.81439e-15	34	268	1670	80608	over
	GO:0006468	protein phosphorylation	P	4.61224e-13	2.38404e-15	210	5605	1494	75271	over
	GO:0051704	multi-organism process	P	5.10364e-12	3.15278e-14	168	4254	1536	76622	over
	GO:0009161	ribonucleoside monophosphate metabolic process	P	3.52832e-11	2.491e-13	84	1599	1620	79277	over
	GO:0009651	response to salt stress	P	4.45269e-11	3.25587e-13	88	1727	1616	79149	over
	GO:0009123	nucleoside monophosphate metabolic process	P	6.70178e-11	5.2384e-13	84	1623	1620	79253	over
	GO:0043603	cellular amide metabolic process	P	2.74467e-10	2.38757e-12	46	623	1658	80253	over
	GO:0070838	divalent metal ion transport	P	3.56447e-10	3.19059e-12	34	357	1670	80519	over
	GO:0072511	divalent inorganic cation transport	P	7.78227e-10	7.35842e-12	34	369	1670	80507	over
	GO:0044237	cellular metabolic process	P	1.10498e-09	1.08659e-11	952	38539	752	42337	over
	GO:0006803	glutathione conjugation reaction	P	1.12449e-09	1.13413e-11	22	149	1682	80727	over
	GO:0046034	ATP metabolic process	P	1.38473e-09	1.41405e-11	74	1433	1630	79443	over
	GO:0006970	response to osmotic stress	P	1.44682e-09	1.49571e-11	89	1895	1615	78981	over
	GO:1901566	organonitrogen compound biosynthetic process	P	2e-09	2.11185e-11	132	3341	1572	77535	over
	GO:0009167	purine ribonucleoside monophosphate metabolic process	P	2.67075e-09	2.92934e-11	77	1548	1627	79328	over
	GO:0009126	purine nucleoside monophosphate metabolic process	P	2.67075e-09	2.92934e-11	77	1548	1627	79328	over
	GO:1901565	organonitrogen compound catabolic process	P	3.41774e-09	3.80249e-11	115	2787	1589	78089	over		GO:0009617	response to bacterium	P	0.00078425	3.07491e-05	50	1255	1654	79621	over
	GO:0009064	glutamine family amino acid metabolic process	P	6.33638e-09	7.66884e-11	35	428	1669	80448	over
	GO:0071704	organic substance metabolic process	P	6.54063e-09	7.99851e-11	968	39596	736	41280	over
	GO:0007338	single fertilization	P	6.76347e-09	8.35628e-11	10	17	1694	80859	over
	GO:1902221	erythrose 4-phosphate/phosphoenolpyruvate family amino acid metabolic process	P	1.54858e-08	2.03041e-10	35	445	1669	80431	over
	GO:1902222	erythrose 4-phosphate/phosphoenolpyruvate family amino acid catabolic process	P	1.7e-08	2.29225e-10	15	70	1689	80806	over
	GO:0006793	phosphorus metabolic process	P	2.1281e-08	2.97805e-10	399	14077	1305	66799	over
	GO:0001906	cell killing	P	2.39042e-08	3.37527e-10	12	38	1692	80838	over
	GO:0006796	phosphate-containing compound metabolic process	P	2.64441e-08	3.76725e-10	396	13977	1308	66899	over
	GO:1901700	response to oxygen-containing compound	P	4.63624e-08	6.72174e-10	147	4077	1557	76799	over
	GO:0009987	cellular process	P	6.72747e-08	1e-09	1090	45875	614	35001	over
	GO:0006525	arginine metabolic process	P	8.8344e-08	1.32538e-09	24	235	1680	80641	over
	GO:1901072	glucosamine-containing compound catabolic process	P	9.8543e-08	1.56536e-09	15	82	1689	80794	over
	GO:1901071	glucosamine-containing compound metabolic process	P	9.8543e-08	1.56536e-09	15	82	1689	80794	over
	GO:0046348	amino sugar catabolic process	P	9.8543e-08	1.56536e-09	15	82	1689	80794	over
	GO:0044248	cellular catabolic process	P	1.40604e-07	2.35758e-09	171	5057	1533	75819	over
	GO:0044205	'de novo' UMP biosynthetic process	P	1.4337e-07	2.42204e-09	7	6	1697	80870	over
	GO:0044238	primary metabolic process	P	1.57514e-07	2.7007e-09	897	36783	807	44093	over
	GO:0006207	'de novo' pyrimidine nucleobase biosynthetic process	P	1.89138e-07	3.26675e-09	8	12	1696	80864	over
	GO:0070301	cellular response to hydrogen peroxide	P	1.91386e-07	3.3297e-09	23	227	1681	80649	over
	GO:0016998	cell wall macromolecule catabolic process	P	2.14291e-07	3.79811e-09	19	153	1685	80723	over
	GO:0048281	inflorescence morphogenesis	P	2.14291e-07	3.80926e-09	10	28	1694	80848	over
	GO:0055114	oxidation-reduction process	P	2.43e-07	4.38124e-09	280	9419	1424	71457	over
	GO:0019856	pyrimidine nucleobase biosynthetic process	P	8.95337e-07	1.77216e-08	8	16	1696	80860	over
	GO:0000051	urea cycle intermediate metabolic process	P	1.22584e-06	2.61809e-08	11	47	1693	80829	over
	GO:0044550	secondary metabolite biosynthetic process	P	1.22584e-06	2.62725e-08	41	707	1663	80169	over
	GO:0034599	cellular response to oxidative stress	P	1.24089e-06	2.67514e-08	24	278	1680	80598	over
	GO:0009169	purine ribonucleoside monophosphate catabolic process	P	1.67229e-06	3.75274e-08	47	889	1657	79987	over
	GO:0009158	ribonucleoside monophosphate catabolic process	P	1.67229e-06	3.75274e-08	47	889	1657	79987	over
	GO:0009128	purine nucleoside monophosphate catabolic process	P	1.67229e-06	3.75274e-08	47	889	1657	79987	over
	GO:0009125	nucleoside monophosphate catabolic process	P	1.67229e-06	3.75274e-08	47	889	1657	79987	over
	GO:0006200	ATP catabolic process	P	1.67229e-06	3.75274e-08	47	889	1657	79987	over
	GO:0009624	response to nematode	P	2.04341e-06	4.66285e-08	33	506	1671	80370	over
	GO:0009259	ribonucleotide metabolic process	P	3.92025e-06	9.39041e-08	97	2577	1607	78299	over
	GO:0019693	ribose phosphate metabolic process	P	3.96685e-06	9.55204e-08	97	2578	1607	78298	over
	GO:1900673	olefin metabolic process	P	6.36411e-06	1.57257e-07	21	240	1683	80636	over
	GO:0016131	brassinosteroid metabolic process	P	7.12963e-06	1.78256e-07	16	140	1688	80736	over
	GO:0071695	anatomical structure maturation	P	8.50951e-06	2.18853e-07	8	24	1696	80852	over
	GO:0009835	fruit ripening	P	8.50951e-06	2.18853e-07	8	24	1696	80852	over
	GO:0016128	phytosteroid metabolic process	P	8.9248e-06	2.31784e-07	16	143	1688	80733	over
	GO:0009119	ribonucleoside metabolic process	P	1.03204e-05	2.7063e-07	94	2533	1610	78343	over
	GO:1901606	alpha-amino acid catabolic process	P	1.06514e-05	2.80652e-07	31	496	1673	80380	over
	GO:0009056	catabolic process	P	1.45258e-05	3.86404e-07	207	6912	1497	73964	over
	GO:0009812	flavonoid metabolic process	P	2.08811e-05	5.58092e-07	24	332	1680	80544	over
	GO:0009116	nucleoside metabolic process	P	2.2306e-05	5.99e-07	94	2582	1610	78294	over
	GO:1900674	olefin biosynthetic process	P	2.34527e-05	6.35694e-07	19	218	1685	80658	over			GO:0016045	detection of bacterium	P	0.00184255	8.50194e-05	3	2	1701	80874	over
	GO:0006163	purine nucleotide metabolic process	P	2.66299e-05	7.28528e-07	91	2486	1613	78390	over
	GO:0009440	cyanate catabolic process	P	3.18881e-05	8.8846e-07	4	1	1700	80875	over
	GO:0008202	steroid metabolic process	P	3.42741e-05	9.59259e-07	30	500	1674	80376	over
	GO:0009117	nucleotide metabolic process	P	3.56157e-05	1.00579e-06	123	3695	1581	77181	over
	GO:0009063	cellular amino acid catabolic process	P	3.70629e-05	1.056e-06	31	530	1673	80346	over
	GO:0006790	sulfur compound metabolic process	P	4.15945e-05	1.19561e-06	62	1500	1642	79376	over
	GO:0006753	nucleoside phosphate metabolic process	P	4.3867e-05	1.26646e-06	123	3713	1581	77163	over
	GO:0006575	cellular modified amino acid metabolic process	P	5.67286e-05	1.65208e-06	36	686	1668	80190	over
	GO:0009205	purine ribonucleoside triphosphate metabolic process	P	5.69082e-05	1.67884e-06	83	2250	1621	78626	over
	GO:0009144	purine nucleoside triphosphate metabolic process	P	5.69082e-05	1.67884e-06	83	2250	1621	78626	over
	GO:0010033	response to organic substance	P	6.28661e-05	1.8863e-06	143	4518	1561	76358	over
	GO:1901607	alpha-amino acid biosynthetic process	P	6.78926e-05	2.04568e-06	52	1193	1652	79683	over
	GO:0009199	ribonucleoside triphosphate metabolic process	P	7.04777e-05	2.14134e-06	83	2265	1621	78611	over
	GO:0036211	protein modification process	P	9.81571e-05	3.04421e-06	256	9168	1448	71708	over
	GO:0006464	cellular protein modification process	P	9.81571e-05	3.04421e-06	256	9168	1448	71708	over
	GO:0009141	nucleoside triphosphate metabolic process	P	0.000135958	4.28512e-06	83	2309	1621	78567	over
	GO:0031667	response to nutrient levels	P	0.000136663	4.32456e-06	28	485	1676	80391	over
	GO:0065008	regulation of biological quality	P	0.000140747	4.47152e-06	93	2679	1611	78197	over
	GO:0009566	fertilization	P	0.000143218	4.56811e-06	12	102	1692	80774	over
	GO:0042278	purine nucleoside metabolic process	P	0.00017788	5.76338e-06	87	2475	1617	78401	over
	GO:0046128	purine ribonucleoside metabolic process	P	0.00017788	5.76338e-06	87	2475	1617	78401	over
	GO:0009439	cyanate metabolic process	P	0.000183542	6.01626e-06	4	3	1700	80873	over
	GO:1901701	cellular response to oxygen-containing compound	P	0.000192632	6.33848e-06	53	1278	1651	79598	over
	GO:0009150	purine ribonucleotide metabolic process	P	0.000207406	6.85077e-06	86	2450	1618	78426	over
	GO:0019852	L-ascorbic acid metabolic process	P	0.00021498	7.12806e-06	15	168	1689	80708	over
	GO:0010243	response to organonitrogen compound	P	0.000235688	7.84439e-06	22	338	1682	80538	over
	GO:0016310	phosphorylation	P	0.000237706	7.94151e-06	254	9209	1450	71667	over
	GO:0006670	sphingosine metabolic process	P	0.000255769	8.77071e-06	3	0	1701	80876	over
	GO:0046512	sphingosine biosynthetic process	P	0.000255769	8.77071e-06	3	0	1701	80876	over
	GO:0034312	diol biosynthetic process	P	0.000255769	8.77071e-06	3	0	1701	80876	over
	GO:0034311	diol metabolic process	P	0.000255769	8.77071e-06	3	0	1701	80876	over
	GO:0010266	response to vitamin B1	P	0.000255769	8.77071e-06	3	0	1701	80876	over
	GO:0046487	glyoxylate metabolic process	P	0.000263828	9.15852e-06	23	368	1681	80508	over
	GO:1901136	carbohydrate derivative catabolic process	P	0.000268097	9.36246e-06	74	2033	1630	78843	over
	GO:0044712	single-organism catabolic process	P	0.000279139	9.81843e-06	40	872	1664	80004	over
	GO:0044282	small molecule catabolic process	P	0.000317235	1.11984e-05	38	814	1666	80062	over
	GO:0009156	ribonucleoside monophosphate biosynthetic process	P	0.000327274	1.1594e-05	37	784	1667	80092	over
	GO:0019499	cyanide metabolic process	P	0.000377986	1.34382e-05	5	11	1699	80865	over
	GO:0009260	ribonucleotide biosynthetic process	P	0.000460368	1.67483e-05	41	926	1663	79950	over
	GO:0046390	ribose phosphate biosynthetic process	P	0.000469014	1.71475e-05	41	927	1663	79949	over
	GO:1901657	glycosyl compound metabolic process	P	0.000483308	1.7792e-05	97	2932	1607	77944	over
	GO:0009165	nucleotide biosynthetic process	P	0.000504697	1.8643e-05	48	1162	1656	79714	over
	GO:0016053	organic acid biosynthetic process	P	0.000555879	2.06738e-05	89	2641	1615	78235	over
	GO:0046394	carboxylic acid biosynthetic process	P	0.000555879	2.06738e-05	89	2641	1615	78235	over
	GO:0009124	nucleoside monophosphate biosynthetic process	P	0.00057413	2.14973e-05	37	808	1667	80068	over
	GO:0015749	monosaccharide transport	P	0.000651475	2.4804e-05	8	50	1696	80826	over
	GO:0046112	nucleobase biosynthetic process	P	0.000651475	2.4804e-05	8	50	1696	80826	over
	GO:1901293	nucleoside phosphate biosynthetic process	P	0.000676646	2.58477e-05	48	1178	1656	79698	over
	GO:0042537	benzene-containing compound metabolic process	P	0.000711945	2.72858e-05	24	424	1680	80452	over
	GO:1901652	response to peptide	P	0.000720974	2.81772e-05	8	51	1696	80825	over
	GO:0043434	response to peptide hormone stimulus	P	0.000720974	2.81772e-05	8	51	1696	80825	over
	GO:0016054	organic acid catabolic process	P	0.000803633	3.17117e-05	35	760	1669	80116	over
	GO:0046395	carboxylic acid catabolic process	P	0.000803633	3.17117e-05	35	760	1669	80116	over
	GO:0033273	response to vitamin	P	0.000845611	3.45409e-05	3	1	1701	80875	over
	GO:0009991	response to extracellular stimulus	P	0.000853958	3.50971e-05	29	578	1675	80298	over
	GO:0080167	response to karrikin	P	0.000853958	3.50971e-05	29	578	1675	80298	over
	GO:0006040	amino sugar metabolic process	P	0.000931125	3.85034e-05	21	350	1683	80526	over
	GO:0009309	amine biosynthetic process	P	0.000987965	4.16011e-05	21	352	1683	80524	over
	GO:0042401	cellular biogenic amine biosynthetic process	P	0.000987965	4.16011e-05	21	352	1683	80524	over
	GO:0046219	indolalkylamine biosynthetic process	P	0.00100042	4.23778e-05	17	247	1687	80629	over
	GO:0009163	nucleoside biosynthetic process	P	0.0012201	5.24525e-05	37	845	1667	80031	over
	GO:0042455	ribonucleoside biosynthetic process	P	0.0012201	5.24525e-05	37	845	1667	80031	over
	GO:0010501	RNA secondary structure unwinding	P	0.00122662	5.30902e-05	4	7	1700	80869	over
	GO:1902223	erythrose 4-phosphate/phosphoenolpyruvate family amino acid biosynthetic process	P	0.00122662	5.3506e-05	17	252	1687	80624	over
	GO:0006720	isoprenoid metabolic process	P	0.00138467	6.07793e-05	43	1051	1661	79825	over
	GO:0009095	aromatic amino acid family biosynthetic process	P	0.00143986	6.41903e-05	17	256	1687	80620
	GO:0043090	amino acid import	P	0.00143986	6.42602e-05	8	58	1696	80818	over
	GO:0006071	glycerol metabolic process	P	0.00143986	6.42602e-05	8	58	1696	80818	over
	GO:0009704	de-etiolation	P	0.00143986	6.42602e-05	8	58	1696	80818	over
	GO:0019439	aromatic compound catabolic process	P	0.00147588	6.60889e-05	81	2428	1623	78448	over
	GO:0055086	nucleobase-containing small molecule metabolic process	P	0.00147588	6.63989e-05	135	4545	1569	76331	over
	GO:0043450	alkene biosynthetic process	P	0.00147588	6.69842e-05	9	76	1695	80800	over
	GO:0043449	cellular alkene metabolic process	P	0.00147588	6.69842e-05	9	76	1695	80800	over
	GO:0010229	inflorescence development	P	0.00158369	7.22764e-05	10	96	1694	80780	over
	GO:0009267	cellular response to starvation	P	0.00163355	7.47577e-05	22	396	1682	80480	over
	GO:0019637	organophosphate metabolic process	P	0.00217846	0.000101068	145	4997	1559	75879	over
	GO:0042594	response to starvation	P	0.00218361	0.000101582	22	405	1682	80471	over
	GO:0046049	UMP metabolic process	P	0.00226304	0.000105862	7	46	1697	80830	over
	GO:0006222	UMP biosynthetic process	P	0.00226304	0.000105862	7	46	1697	80830	over
	GO:0006576	cellular biogenic amine metabolic process	P	0.00226304	0.000106134	31	681	1673	80195	over
	GO:0019400	alditol metabolic process	P	0.00231163	0.000108704	8	63	1696	80813	over
	GO:1901361	organic cyclic compound catabolic process	P	0.00251793	0.000119713	81	2475	1623	78401	over
	GO:0046482	para-aminobenzoic acid metabolic process	P	0.00251793	0.000119992	6	32	1698	80844	over
	GO:0044271	cellular nitrogen compound biosynthetic process	P	0.00253936	0.000121333	208	7642	1496	73234	over
	GO:0016036	cellular response to phosphate starvation	P	0.00308975	0.000148411	16	249	1688	80627	over
	GO:1901362	organic cyclic compound biosynthetic process	P	0.0031079	0.000149674	225	8395	1479	72481	over
	GO:0009174	pyrimidine ribonucleoside monophosphate biosynthetic process	P	0.00311816	0.000150955	7	49	1697	80827	over
	GO:0009173	pyrimidine ribonucleoside monophosphate metabolic process	P	0.00311816	0.000150955	7	49	1697	80827	over
	GO:0006066	alcohol metabolic process	P	0.00335812	0.000163842	35	830	1669	80046	over
	GO:0044106	cellular amine metabolic process	P	0.0033963	0.000166678	32	732	1672	80144	over
	GO:0072521	purine-containing compound metabolic process	P	0.0033963	0.000166839	102	3321	1602	77555	over
	GO:0009960	endosperm development	P	0.00375167	0.000185408	6	35	1698	80841	over
	GO:0010224	response to UV-B	P	0.00403926	0.00020013	14	204	1690	80672	over
	GO:0043412	macromolecule modification	P	0.00415393	0.000206859	258	9864	1446	71012	over
	GO:1901575	organic substance catabolic process	P	0.00430573	0.000214961	179	6500	1525	74376	over
	GO:1901135	carbohydrate derivative metabolic process	P	0.00450806	0.00022563	145	5092	1559	75784	over
	GO:0035821	modification of morphology or physiology of other organism	P	0.00459054	0.000230337	14	207	1690	80669	over
	GO:0009411	response to UV	P	0.00463245	0.000233024	20	372	1684	80504	over
	GO:0007584	response to nutrient	P	0.00481317	0.000242722	6	37	1698	80839	over
	GO:0044711	single-organism biosynthetic process	P	0.00511946	0.000259459	136	4739	1568	76137	over
	GO:0031669	cellular response to nutrient levels	P	0.00572949	0.000296154	22	439	1682	80437	over
	GO:0006026	aminoglycan catabolic process	P	0.00596355	0.000311259	15	240	1689	80636	over
	GO:0042435	indole-containing compound biosynthetic process	P	0.00596562	0.00031212	20	381	1684	80495	over
	GO:0009308	amine metabolic process	P	0.00631453	0.000332763	36	898	1668	79978	over
	GO:0006586	indolalkylamine metabolic process	P	0.00669831	0.000356365	23	476	1681	80400	over
	GO:0051176	positive regulation of sulfur metabolic process	P	0.00834418	0.000454448	3	5	1701	80871	over
	GO:0009652	thigmotropism	P	0.00998865	0.00054653	4	15	1700	80861	over

## Sheet: Enriched_GO_terms
GO-ID	Term	Category	FDR	P-Value	#Test	#Ref	#notAnnotTest	#notAnnotRef
Defence
GO:0009607	response to biotic stimulus	P	2.13557e-05	1.02309e-07	46	3179	454	78901
GO:0006950	response to stress	P	3.41755e-05	1.81e-07	106	10575	394	71505
GO:0010224	response to UV-B	P	0.00487159	6.26452e-05	8	210	492	81870
GO:0050896	response to stimulus	P	9.02416e-05	6.40721e-07	158	18144	342	63936
GO:0009817	defense response to fungus	P	0.00658819	9.13642e-05	9	286	491	81794
Binding
GO:0005488	binding	F	0.000983611	9.86493e-06	323	45196	177	36884
GO:0019842	vitamin binding	F	4.30195e-05	2.49482e-07	9	133	491	81947
GO:0000287	magnesium ion binding	F	5.08477e-05	3.01291e-07	18	667	482	81413
GO:0043169	cation binding	F	7.61782e-05	4.61e-07	137	15048	363	67032
GO:0030145	manganese ion binding	F	2.95252e-05	1.48892e-07	13	316	487	81764
GO:0036094	small molecule binding	F	8.68356e-05	5.65715e-07	159	18253	341	63827
GO:0005524	ATP binding	F	8.88606e-05	5.93748e-07	110	11380	390	70700
GO:0032559	adenyl ribonucleotide binding	F	0.00127224	1.32469e-05	112	12456	388	69624
GO:0030554	adenyl nucleotide binding	F	0.00127224	1.36744e-05	112	12465	388	69615
GO:0046872	metal ion binding	F	0.0014227	1.57838e-05	122	13919	378	68161
GO:1901265	nucleoside phosphate binding	F	0.00146431	1.66844e-05	149	17844	351	64236
GO:0000166	nucleotide binding	F	0.00146431	1.66844e-05	149	17844	351	64236
GO:0097367	carbohydrate derivative binding	F	0.000114245	8.51168e-07	127	13807	373	68273
GO:0032559	adenyl ribonucleotide binding	F	0.00127224	1.32469e-05	112	12456	388	69624
GO:0030554	adenyl nucleotide binding	F	0.00127224	1.36744e-05	112	12465	388	69615
GO:0046872	metal ion binding	F	0.0014227	1.57838e-05	122	13919	378	68161
GO:1901265	nucleoside phosphate binding	F	0.00146431	1.66844e-05	149	17844	351	64236
GO:0000166	nucleotide binding	F	0.00146431	1.66844e-05	149	17844	351	64236
GO:0001883	purine nucleoside binding	F	0.00572967	7.58466e-05	115	13408	385	68672
GO:0032555	purine ribonucleotide binding	F	0.00572967	7.58466e-05	115	13408	385	68672
GO:0032550	purine ribonucleoside binding	F	0.00572967	7.58466e-05	115	13408	385	68672
GO:0017076	purine nucleotide binding	F	0.00589032	7.87158e-05	115	13420	385	68660
GO:0030246	carbohydrate binding	F	0.00622595	8.39859e-05	20	1213	480	80867
GO:0031418	L-ascorbic acid binding	F	0.00694025	9.71214e-05	5	70	495	82010
GO:0032549	ribonucleoside binding	F	0.00766222	0.000110123	115	13530	385	68550
GO:0005506	iron ion binding	F	0.0076687	0.000111183	30	2298	470	79782
GO:0001882	nucleoside binding	F	0.00783064	0.000114518	115	13543	385	68537
GO:0010181	FMN binding	F	0.000308374	2.838e-06	9	181	491	81899
GO:0032553	ribonucleotide binding	F	0.000325883	3.04026e-06	123	13588	377	68492
GO:0046906	tetrapyrrole binding	F	1.11447e-07	3.23157e-10	46	2618	454	79462
GO:0043168	anion binding	F	2.9041e-06	1.06176e-08	146	15368	354	66712
GO:0035639	purine ribonucleoside triphosphate binding	F	0.000524839	5.09488e-06	113	12332	387	69748
GO:0043167	ion binding	F	1.05958e-12	4.0075e-16	260	28126	240	53954
GO:0020037	heme binding	F	7.81295e-09	1.37899e-11	46	2371	454	79709
Transferases
GO:0050502	cis-zeatin O-beta-D-glucosyltransferase activity	F	0.000192947	1.72709e-06	8	125	492	81955
GO:0016772	transferase activity	F	9.19284e-05	6.72195e-07	98	9802	402	72278
GO:0050403	trans-zeatin O-beta-D-glucosyltransferase activity	F	0.000155204	1.29394e-06	8	120	492	81960
GO:0080044	quercetin 7-O-glucosyltransferase activity	F	1.15846e-06	3.79727e-09	8	53	492	82027
GO:0080043	quercetin 3-O-glucosyltransferase activity	F	2.9041e-06	1.03348e-08	8	61	492	82019
GO:0016740	transferase activity	F	3.76922e-06	1.42557e-08	154	16558	346	65522
GO:0080046	quercetin 4'-O-glucosyltransferase activity	F	7.65723e-05	4.73e-07	6	42	494	82038
GO:0015020	glucuronosyltransferase activity	F	0.0011914	1.21664e-05	6	77	494	82003
GO:0004364	glutathione transferase activity	F	0.00658819	9.12562e-05	7	164	493	81916
GO:0016773	phosphotransferase activity	F	5.3e-08	1.33661e-10	87	6929	413	75151
Kinase
GO:0004672	protein kinase activity	F	7.96324e-10	8.03151e-13	87	6270	413	75810
GO:0004674	protein serine/threonine kinase activity	F	2.86143e-09	4.68969e-12	73	4945	427	77135
GO:0006468	protein phosphorylation	P	8.29323e-09	1.56831e-11	79	5736	421	76344
GO:0016301	kinase activity	F	5.67459e-07	1.71697e-09	90	7669	410	74411
Biosynthesis/Metabolism
Enzymatic Activity
GO:0051213	dioxygenase activity	F	0.00211727	2.50912e-05	15	671	485	81409
GO:0016829	lyase activity	F	0.00290461	3.53563e-05	26	1730	474	80350
GO:0016641	oxidoreductase activity	F	0.00290461	3.58864e-05	5	56	495
GO:0016706	oxidoreductase activity	F	0.000155204	1.29726e-06	14
GO:0016838	carbon-oxygen lyase activity	F	0.000155204	1.311e-06	9	164	491	81916
GO:0050162	oxalate oxidase activity	F	0.000186499	1.64586e-06	5	28	495	82052
GO:0016684	oxidoreductase activity	F	0.00012404	1.00083e-06	19	805	481	81275
GO:0004601	peroxidase activity	F	0.00012404	1.00083e-06	19	805	481	81275
GO:0016705	oxidoreductase activity	F	1.06675e-08	2.15178e-11	42	2049	458
GO:0016491	oxidoreductase activity	F	3.74256e-08	8.02112e-11	106	9141	394	72939
GO:0055114	oxidation-reduction process	P	1.61967e-05	7.35101e-08	100	9599	400	72481
GO:0004497	monooxygenase activity	F	9.02416e-05	6.47343e-07	29	1648	471	80432
GO:0003824	catalytic activity	F	9.88488e-15	1.2462e-18	353	42055	147	40025
Metabolic Process
GO:0008152	metabolic process	P	0.000469378	4.49732e-06	345	48643	155	33437
GO:0019748	secondary metabolic process	P	0.000897054	8.82125e-06	21	1118	479	80962
GO:0044550	secondary metabolite biosynthetic process	P	0.00152896	1.77338e-05	16	732	484	81348
GO:0052315	phytoalexin biosynthetic process	P	8.68356e-05	5.6927e-07	7	72	493	82008
GO:1901605	alpha-amino acid metabolic process	P	5.57022e-08	1.47472e-10	93	7654	407	74426
GO:0043436	oxoacid metabolic process	P	7.44514e-10	6.16181e-13	125	10729	375	71351
GO:0006082	organic acid metabolic process	P	7.44514e-10	6.57034e-13	125	10739	375	71341
GO:0052314	phytoalexin metabolic process	P	3.41755e-05	1.80568e-07	8	91	492	81989
GO:0009803	cinnamic acid metabolic process	P	0.00786757	0.000117042	5	73	495	82007
GO:0009800	cinnamic acid biosynthetic process	P	0.00786757	0.000117042	5	73	495	82007
GO:1901564	organonitrogen compound metabolic process	P	8.58331e-08	2.38064e-10	141	13859	359	68221
GO:0043450	alkene biosynthetic process	P	0.00127224	1.39542e-05	6	79	494	82001
GO:0043449	cellular alkene metabolic process	P	0.00127224	1.39542e-05	6	79	494	82001
GO:1900674	olefin biosynthetic process	P	0.00146431	1.67994e-05	9	228	491	81852
GO:1900673	olefin metabolic process	P	0.00290461	3.57488e-05	9	252	491	81828
GO:0044281	small molecule metabolic process	P	5.3e-08	1.31383e-10	164	16879	336	65201
GO:0009404	toxin metabolic process	P	3.79245e-05	2.15154e-07	10	173	490	81907
GO:0044710	single-organism metabolic process	P	3.05e-14	7.68e-18	245	25092	255	56988
GO:0019752	carboxylic acid metabolic process	P	6.47e-10	3.26e-13	125	10631	375	71449
GO:0006520	cellular amino acid metabolic process	P	7.45e-10	5.94e-13	106	8414	394	73666
GO:0009123	nucleoside monophosphate metabolic process	P	0.00997075	0.0001521	24	1683	476	80397
GO:0044710	single-organism metabolic process	P	3.04595e-14	7.68017e-18	245	25092	255	56988
GO:0019752	carboxylic acid metabolic process	P	6.47414e-10	3.26482e-13	125	10631	375	71449
GO:0006520	cellular amino acid metabolic process	P	7.44514e-10	5.94259e-13	106	8414	394	73666
GO:0009069	serine family amino acid metabolic process	P	5.06617e-08	1.14966e-10	75	5534	425	76546
GO:0009161	ribonucleoside monophosphate metabolic process	P	0.00822289	0.000123364	24	1659	476	80421
GO:0009123	nucleoside monophosphate metabolic process	P	0.00997075	0.0001521	24	1683	476	80397
Hormones
GO:0009815	1-aminocyclopropane-1-carboxylate oxidase activity	F	1.85387e-05	8.64766e-08	5	14	495	82066
GO:0045548	phenylalanine ammonia-lyase activity	F	0.00766222	0.000110083	5	72	495	82008
GO:0016629	12-oxophytodienoate reductase activity	F	0.000983611	9.92043e-06	5	42	495	82038
GO:0016131	brassinosteroid metabolic process	P	8.68356e-05	5.52621e-07	9	147	491	81933
GO:0009685	gibberellin metabolic process	P	0.0002947	2.675e-06	8	133	492	81947
GO:0009693	ethylene biosynthetic process	P	0.00127224	1.39542e-05	6	79	494	82001
GO:0009692	ethylene metabolic process	P	0.00127224	1.39542e-05	6	79	494	82001
Steroids
GO:0016128	phytosteroid metabolic process	P	9.02416e-05	6.48484e-07	9	150	491	81930
GO:0008202	steroid metabolic process	P	0.00224569	2.68962e-05	13	517	487	81563
Terpenoids
GO:0016102	diterpenoid biosynthetic process	P	9.16686e-07	2.8892e-09	11	141	489	81939
GO:0016101	diterpenoid metabolic process	P	1.189e-06	4e-09	13	229	487	81851
GO:0051502	diterpene phytoalexin biosynthetic process	P	2.14634e-05	1.05531e-07	7	55	493	82025
GO:0051501	diterpene phytoalexin metabolic process	P	9.32021e-06	4.11255e-08	8	74	492	82006
GO:0010333	terpene synthase activity	F	9.02416e-05	6.15e-07	9	149	491	81931
Flavanoids
GO:0051555	flavonol biosynthetic process	P	8.08758e-06	3.46669e-08	7	46	493	82034
GO:0051554	flavonol metabolic process	P	8.08758e-06	3.46669e-08	7	46	493	82034
GO:0051553	flavone biosynthetic process	P	8.08758e-06	3.46669e-08	7	46	493	82034
GO:0051552	flavone metabolic process	P	8.08758e-06	3.46669e-08	7	46	493	82034
GO:0009813	flavonoid biosynthetic process	P	0.00444229	5.65647e-05	9	268	491	81812
Other
GO:0006979	response to oxidative stress	P	0.0029981	3.74196e-05	27	1840	473	80240
GO:0006804	peroxidase reaction	P	0.00012404	1.00083e-06	19	805	481	81275
GO:0045735	nutrient reservoir activity	F	3.53178e-05	1.95913e-07	13	324	487	81756
GO:0016209	antioxidant activity	F	0.0004429	4.18778e-06	19	891	481	81189
GO:0004737	pyruvate decarboxylase activity	F	0.00206641	2.4228e-05	4	24	496	82056
GO:0071695	anatomical structure maturation	P	0.000161338	1.40347e-06	5	27	495	82053
GO:0009835	fruit ripening	P	0.000161338	1.40347e-06	5	27	495	82053
GO:0006803	glutathione conjugation reaction	P	0.00658819	9.12562e-05	7	164	493	81916
GO:0006118	electron transport	P	0.00766222	0.000108765	37	3098	463	78982
GO:0016310	phosphorylation	P	0.0094213	0.000142531	85	9378	415	72702
GO:0016023	cytoplasmic membrane-bounded vesicle	C	1.51459e-09	1.89947e-12	161	15607	339	66473	over
GO:0031410	cytoplasmic vesicle	C	1.51459e-09	1.90947e-12	161	15608	339	66472	over
GO:0031988	membrane-bounded vesicle	C	1.51604e-09	2.16538e-12	161	15632	339	66448	over
GO:0031982	vesicle	C	1.51604e-09	2.29356e-12	161	15643	339	66437	over
GO:0005576	extracellular region	C	3.46629e-05	1.8791e-07	45	3142	455	78938	over
GO:0042600	chorion	C	0.000114245	8.7859e-07	3	1	497	82079	over
GO:0070825	micropyle	C	0.000114245	8.7859e-07	3	1	497	82079	over
GO:0048046	apoplast	C	0.00380284	4.7943e-05	26	1763	474	80317	over
